# Supplementary material for: 4-[(E)-4-Bromo­benzyl­ideneamino]-3-methyl-1H-1,2,4-triazole-5(4H)-thione
Source: Acta Crystallogr Sect E Struct Rep Online. 2008 Jul 16;64(Pt 8):o1509. doi: 10.1107/S1600536808021636 (PMC2962136; doi:10.1107/S1600536808021636)
Supplement: Supplementary file 2 [file e-64-o1509-Isup2.hkl]

#
# h,k,l, Fc-squared, Fo-squared, sigma(Fo-squared) and status flag
#
data_I
_shelx_title ' patil122_0m in P-1 (100K)'
_shelx_refln_list_code          4
_shelx_F_calc_maximum      193.67
_exptl_crystal_F_000       296.00
_reflns_d_resolution_high  0.7109
 
loop_
 _symmetry_equiv_pos_as_xyz
 'x, y, z'
 '-x, -y, -z'
 
_cell_length_a     6.9239
_cell_length_b     7.6072
_cell_length_c    11.5982
_cell_angle_alpha  82.453
_cell_angle_beta   88.339
_cell_angle_gamma  68.204
 
_shelx_F_squared_multiplier     1.000
 
loop_
 _refln_index_h
 _refln_index_k
 _refln_index_l
 _refln_F_squared_calc
 _refln_F_squared_meas
 _refln_F_squared_sigma
 _refln_observed_status
   1   0   0      786.49      811.72     59.37 o
   2   0   0     1351.66     1258.06     33.64 o
   3   0   0      149.40      143.95      6.52 o
   4   0   0      694.51      671.22     16.49 o
   5   0   0      435.07      386.28     15.06 o
   6   0   0      505.09      492.30     18.83 o
   7   0   0      123.05      142.79     13.96 o
   8   0   0       82.53       86.33     14.00 o
   9   0   0       43.92       36.49     13.27 o
  -8   1   0      178.58      176.91     18.47 o
  -7   1   0      424.42      469.06     23.88 o
  -6   1   0      826.30      832.58     40.29 o
  -5   1   0      691.87      687.46     19.59 o
  -4   1   0       23.46       28.15      5.68 o
  -3   1   0     1323.76     1274.77     20.42 o
  -2   1   0     2235.73     2090.36     29.87 o
  -1   1   0      987.36      935.43     16.05 o
   0   1   0       44.43       49.95      1.71 o
   2   1   0       85.43       76.65      7.95 o
   3   1   0     1149.99     1150.26     43.14 o
   4   1   0       60.93       70.13      6.23 o
   5   1   0      304.07      277.55     17.49 o
   6   1   0      443.41      399.79     16.17 o
   7   1   0      169.25      191.95     13.74 o
   8   1   0      270.61      264.00     16.48 o
   9   1   0      107.39      114.77     15.93 o
  -8   2   0       49.78       29.20     14.07 o
  -7   2   0      123.69      139.97     13.85 o
  -6   2   0       12.28       13.30      9.43 o
  -5   2   0       95.62       98.47     11.49 o
  -4   2   0        0.20       -5.08      5.70 o
  -3   2   0        2.31       -2.90      2.38 o
  -2   2   0      176.26      162.59      3.80 o
  -1   2   0     2098.75     2113.56     28.50 o
   0   2   0      821.74      843.74     14.45 o
   1   2   0     2037.90     2213.01     46.07 o
   2   2   0     2137.07     2111.03     51.57 o
   3   2   0       33.65       52.33      7.21 o
   4   2   0      128.21      143.38     19.76 o
   5   2   0     1372.81     1192.57     39.75 o
   6   2   0     1990.48     1790.29     57.09 o
   7   2   0      638.60      592.10     33.31 o
   8   2   0       10.57        6.09      9.63 o
   9   2   0        5.45        8.88     11.04 o
  -7   3   0       48.09       36.73     14.09 o
  -6   3   0       44.85       50.36     13.35 o
  -5   3   0      141.69      155.38     12.78 o
  -4   3   0        6.44       -0.73      6.15 o
  -3   3   0      154.08      162.98      5.34 o
  -2   3   0      932.76      955.74     13.08 o
  -1   3   0     3868.32     3903.88     49.37 o
   0   3   0     3571.63     3641.17     52.11 o
   1   3   0     3313.39     3472.90     59.69 o
   2   3   0       36.08       65.15      6.22 o
   3   3   0      931.07      933.32     29.31 o
   4   3   0     1609.16     1534.36     43.38 o
   5   3   0      433.21      371.26     15.54 o
   6   3   0       20.36       24.18     10.08 o
   7   3   0      524.77      475.91     23.78 o
   8   3   0       62.77       70.59     11.02 o
   9   3   0       66.67       68.69     15.37 o
  -7   4   0      235.05      208.12     30.14 o
  -6   4   0      204.89      209.24     20.51 o
  -5   4   0        0.88       -2.91     10.58 o
  -4   4   0      171.35      188.31     13.95 o
  -3   4   0     1267.78     1357.37     36.26 o
  -2   4   0     1304.92     1312.02     18.87 o
  -1   4   0      396.06      363.75      7.05 o
   0   4   0      648.33      661.23     11.04 o
   1   4   0      170.18      159.07      5.10 o
   2   4   0      242.95      243.95      9.74 o
   3   4   0      235.92      258.20     10.36 o
   4   4   0       36.14       50.19      7.98 o
   5   4   0      582.93      605.32     28.63 o
   6   4   0      869.53      798.30     27.86 o
   7   4   0      299.54      317.86     23.25 o
   8   4   0      325.63      272.32     21.01 o
   9   4   0        3.53        4.12     15.27 o
  -6   5   0        9.37       -5.34     27.82 o
  -5   5   0        2.00      -31.92     22.93 o
  -4   5   0       19.43        8.15     12.77 o
  -3   5   0       85.17       87.36      9.29 o
  -2   5   0      881.83      916.74     17.02 o
  -1   5   0      735.09      755.29     16.29 o
   0   5   0      907.75      868.19     17.54 o
   1   5   0     1121.18     1169.64     23.15 o
   2   5   0       62.35       68.84      7.39 o
   3   5   0      139.17      164.50     20.24 o
   4   5   0      702.94      727.73     23.06 o
   5   5   0      594.04      595.15     20.58 o
   6   5   0      912.60      934.06     67.40 o
   7   5   0      142.79      162.51     28.01 o
   8   5   0        1.85       -6.47     14.13 o
   9   5   0       12.89       13.59     17.51 o
  -5   6   0        0.08        3.90     22.39 o
  -4   6   0       11.13       -6.84     14.69 o
  -3   6   0      197.37      174.04     15.35 o
  -2   6   0      594.48      641.04     18.67 o
  -1   6   0     1659.81     1681.82     31.52 o
   0   6   0      739.59      727.69     16.28 o
   1   6   0        3.92       12.36      6.85 o
   2   6   0        6.93        2.38      6.57 o
   3   6   0     1882.84     2007.51     50.89 o
   4   6   0      434.71      471.99     17.27 o
   5   6   0      166.90      227.24     22.36 o
   6   6   0       58.54       68.37     17.88 o
   7   6   0       27.36       25.03     15.34 o
   8   6   0       32.58        5.54     17.19 o
   9   6   0       10.74        6.21     18.75 o
  -4   7   0      133.92       99.49     29.84 o
  -3   7   0      284.88      265.20     37.77 o
  -2   7   0      453.85      471.23     25.93 o
  -1   7   0      184.47      206.62     20.21 o
   0   7   0       67.55       74.22     10.28 o
   1   7   0       79.87       94.71     10.22 o
   2   7   0       17.52        7.88      8.50 o
   3   7   0       51.22       52.39     10.84 o
   4   7   0     1093.01     1177.90     33.76 o
   5   7   0      434.66      472.99     25.40 o
   6   7   0      600.81      373.26     33.71 o
   7   7   0      354.69      408.84    104.43 o
   8   7   0       41.72       29.25     17.69 o
   9   7   0       41.78       40.25     21.06 o
  -3   8   0        6.60       31.12     31.85 o
  -2   8   0      307.93      285.45     24.13 o
  -1   8   0      610.85      631.37     24.58 o
   0   8   0      498.31      502.93     18.96 o
   1   8   0      172.82      199.40     33.09 o
   2   8   0       64.19       73.25     13.08 o
   3   8   0      110.98      124.39     15.02 o
   4   8   0      341.02      401.57     18.30 o
   5   8   0     1246.22     1400.13     46.93 o
   6   8   0       47.36       30.09     19.40 o
   7   8   0      114.98       56.68     21.38 o
   8   8   0       13.40        4.71     36.20 o
  -1   9   0      232.20      190.61     50.63 o
   0   9   0       44.33       37.33     17.23 o
   1   9   0        7.94       14.74     18.11 o
   2   9   0       66.68       50.59     16.10 o
   3   9   0      191.68      179.84     25.42 o
   4   9   0      126.72      141.33     22.71 o
   5   9   0       14.04       27.24     17.22 o
   6   9   0       60.63       42.29     16.75 o
   7   9   0        2.58      -14.28     19.36 o
   1  10   0       33.55        9.24     20.58 o
   2  10   0       35.27       16.18     18.99 o
   3  10   0       21.44       -1.08     16.78 o
   4  10   0       81.23       55.15     16.21 o
   5  10   0      349.71      419.03     29.26 o
   6  10   0      230.20      236.75     63.51 o
  -6 -10   1        3.25       10.87     14.80 o
  -5 -10   1       28.37       20.66     19.62 o
  -4 -10   1       23.97       13.95     15.18 o
  -3 -10   1       54.87       60.24     19.87 o
  -2 -10   1      211.28      155.82     49.46 o
  -1 -10   1      164.88      107.93     35.42 o
  -7  -9   1      225.76      139.00     30.49 o
  -6  -9   1       78.97       75.10     17.87 o
  -5  -9   1        7.88        4.19     15.59 o
  -4  -9   1      118.23      124.16     16.89 o
  -3  -9   1      532.37      586.34     29.32 o
  -2  -9   1      441.46      448.97     28.86 o
  -1  -9   1      344.75      309.45     25.59 o
   0  -9   1       32.20        8.16     17.58 o
   1  -9   1      160.79      108.90     26.76 o
  -8  -8   1      216.21      136.07     53.47 o
  -7  -8   1       66.00       42.07     20.65 o
  -6  -8   1        0.49       11.63     14.30 o
  -5  -8   1       65.79       68.91     15.80 o
  -4  -8   1      117.63      117.83     13.45 o
  -3  -8   1      117.90      141.00     16.90 o
  -2  -8   1      437.63      482.06     20.14 o
  -1  -8   1      201.72      228.52     40.84 o
   0  -8   1       82.63       70.63     16.39 o
   1  -8   1      120.13       99.05     21.69 o
   2  -8   1      128.69      130.06     19.49 o
   3  -8   1       56.82       16.73     30.06 o
  -9  -7   1       37.31       16.89     23.07 o
  -8  -7   1        2.92      -13.67     19.40 o
  -7  -7   1       41.55       32.61     20.49 o
  -6  -7   1       12.29       -0.98     11.05 o
  -5  -7   1       93.54      122.27     15.45 o
  -4  -7   1       43.64       43.33     12.37 o
  -3  -7   1       92.71      130.96     13.51 o
  -2  -7   1      706.35      714.79     21.06 o
  -1  -7   1     1054.51     1062.47     25.26 o
   0  -7   1      507.26      506.99     18.22 o
   1  -7   1       30.22       23.76     10.59 o
   2  -7   1       92.54       70.79     15.96 o
   3  -7   1      136.68      128.01     31.44 o
   4  -7   1      242.22      130.41     29.42 o
  -9  -6   1       98.56       70.96     21.58 o
  -8  -6   1      195.24      187.96     25.20 o
  -7  -6   1      196.06      208.13     40.50 o
  -6  -6   1       58.42       51.95     12.52 o
  -5  -6   1      667.87      788.70     28.88 o
  -4  -6   1      167.07      183.00     16.39 o
  -3  -6   1     2579.38     2743.22     67.59 o
  -2  -6   1      525.70      531.40     16.32 o
  -1  -6   1      210.58      237.66     13.34 o
   0  -6   1        5.30       -0.12      6.20 o
   1  -6   1      159.95      175.93     14.31 o
   2  -6   1       12.79        8.80      9.92 o
   3  -6   1      135.26      137.14     15.92 o
   4  -6   1      150.67      105.99     17.69 o
   5  -6   1      114.24       95.94     26.77 o
  -9  -5   1      171.27      144.77     40.60 o
  -8  -5   1       76.66       79.57     19.03 o
  -7  -5   1        1.80       -7.48     14.05 o
  -6  -5   1       93.07       89.51     16.11 o
  -5  -5   1      520.99      552.90     19.71 o
  -4  -5   1      970.19      997.59     32.34 o
  -3  -5   1      180.20      193.85      8.78 o
  -2  -5   1     1473.90     1653.70     37.01 o
  -1  -5   1      139.80      148.89      7.54 o
   0  -5   1      477.53      488.11      9.75 o
   1  -5   1       37.78       40.88      5.13 o
   2  -5   1       63.07       66.14      7.50 o
   3  -5   1      362.27      366.82     14.16 o
   4  -5   1      463.62      472.32     22.99 o
   5  -5   1      369.83      375.32     51.21 o
   6  -5   1      215.30      158.39     34.09 o
  -9  -4   1        5.14      -14.78     10.30 o
  -8  -4   1      130.17      100.54     18.29 o
  -7  -4   1       88.63      108.44     17.08 o
  -6  -4   1       11.53       -5.93     10.58 o
  -5  -4   1        2.85        1.31      7.65 o
  -4  -4   1      996.86      987.59     25.71 o
  -3  -4   1     1356.24     1309.69     33.72 o
  -2  -4   1     3298.33     3611.60     67.50 o
  -1  -4   1     4576.21     5204.81     89.29 o
   0  -4   1        2.97       -0.28      2.51 o
   1  -4   1      110.41      118.62      5.70 o
   2  -4   1      645.39      647.40     10.65 o
   3  -4   1     1167.07     1222.22     25.16 o
   4  -4   1      507.62      537.34     17.28 o
   5  -4   1      107.32      130.37     14.78 o
   6  -4   1        2.04       -9.21     12.15 o
  -9  -3   1      303.44      307.43     32.68 o
  -8  -3   1      115.18      112.65     17.43 o
  -7  -3   1      237.57      191.99     18.06 o
  -6  -3   1        5.78        7.87      9.93 o
  -5  -3   1      655.37      607.14     23.06 o
  -4  -3   1     3473.54     3186.19     78.41 o
  -3  -3   1     2276.24     2151.82     54.15 o
  -2  -3   1      760.72      699.19     19.02 o
  -1  -3   1      315.96      339.84      7.85 o
   0  -3   1       21.86       22.03      2.51 o
   1  -3   1      393.48      405.06      6.86 o
   2  -3   1     1368.22     1443.24     20.06 o
   3  -3   1       12.98       12.09      3.45 o
   4  -3   1      958.69      922.73     24.09 o
   5  -3   1      187.74      194.59     14.86 o
   6  -3   1       65.90       43.00     11.61 o
   7  -3   1       30.08       18.22     13.52 o
  -9  -2   1      101.44       97.69     13.95 o
  -8  -2   1       42.75       49.14     11.10 o
  -7  -2   1      141.34      159.06     14.85 o
  -6  -2   1      169.66      197.90     11.89 o
  -5  -2   1      244.32      250.78     25.72 o
  -4  -2   1      316.85      306.56     10.66 o
  -3  -2   1     1555.92     1519.32     34.67 o
  -2  -2   1     1035.80      949.28     25.07 o
  -1  -2   1      902.09      981.43     19.29 o
   0  -2   1     1604.48     1799.56     27.68 o
   1  -2   1      356.75      361.80      6.15 o
   2  -2   1      979.44      975.05     14.53 o
   3  -2   1     3336.17     3296.91     47.73 o
   4  -2   1     1175.55     1100.07     24.91 o
   5  -2   1     2050.73     2018.22     53.62 o
   6  -2   1        3.54       -2.43      8.66 o
   7  -2   1       14.76        5.94     10.43 o
   8  -2   1       70.47       61.32     13.11 o
  -9  -1   1        7.18      -12.66     10.89 o
  -8  -1   1        9.54        2.89     10.99 o
  -7  -1   1       56.70       78.59     12.55 o
  -6  -1   1        1.47       -4.86      7.32 o
  -5  -1   1      359.85      343.47     15.11 o
  -4  -1   1     1125.33     1023.17     22.49 o
  -3  -1   1     6533.13     6134.47    131.68 o
  -2  -1   1     2537.11     2420.07     51.90 o
  -1  -1   1     2245.28     2311.78     48.46 o
   0  -1   1     1112.57     1253.67     28.40 o
   1  -1   1     3157.41     3244.37     56.29 o
   2  -1   1     3727.22     3674.76     61.76 o
   3  -1   1     2793.81     2746.33     46.21 o
   4  -1   1      740.44      685.10     16.57 o
   5  -1   1       42.09       41.73      8.42 o
   6  -1   1      602.96      570.06     18.57 o
   7  -1   1      165.37      183.70     25.82 o
   8  -1   1        9.98        7.34     11.60 o
  -9   0   1      128.65      146.21     24.01 o
  -8   0   1       76.60      106.35     16.40 o
  -7   0   1        2.07       -0.35      9.79 o
  -6   0   1      366.54      368.34     16.76 o
  -5   0   1      741.47      663.74     18.31 o
  -4   0   1     1530.04     1419.59     40.77 o
  -3   0   1     1587.92     1453.93     30.43 o
  -2   0   1     1366.79     1206.56     23.43 o
  -1   0   1       96.96       91.36      3.53 o
   0   0   1      233.98      228.51     19.56 o
   1   0   1      125.85      126.86      7.33 o
   2   0   1       52.52       66.99      5.68 o
   3   0   1     1015.62      979.80     24.20 o
   4   0   1      905.65      917.98     29.13 o
   5   0   1      810.35      733.78     23.08 o
   6   0   1      178.00      194.73     19.92 o
   7   0   1       86.59      100.40     12.83 o
   8   0   1      129.64      152.83     27.02 o
   9   0   1       45.90       47.24     13.41 o
  -8   1   1        1.98      -15.79     10.61 o
  -7   1   1       42.59       49.40     11.23 o
  -6   1   1      172.70      202.12     13.60 o
  -5   1   1      286.60      278.98     10.65 o
  -4   1   1      464.10      444.01     11.43 o
  -3   1   1      152.49      129.50      4.20 o
  -2   1   1      387.12      340.42      6.55 o
  -1   1   1      912.21      791.22     20.59 o
   0   1   1      162.89      150.03      5.64 o
   1   1   1      316.86      256.61     11.43 o
   2   1   1     4721.52     4475.21    118.18 o
   3   1   1     2910.99     2455.86     90.05 o
   4   1   1     1410.37     1186.31     37.92 o
   5   1   1      446.29      393.55     18.25 o
   6   1   1       10.77       17.17      7.05 o
   7   1   1      135.59      155.93     12.36 o
   8   1   1      234.03      246.79     22.95 o
   9   1   1      123.69      131.18     15.54 o
  -8   2   1       89.17       72.67     15.71 o
  -7   2   1      108.62       97.44     13.35 o
  -6   2   1       34.94       48.55     10.63 o
  -5   2   1      483.83      494.83     16.98 o
  -4   2   1     1586.83     1607.08     33.33 o
  -3   2   1     2448.76     2336.63     29.03 o
  -2   2   1     1321.60     1284.19     17.19 o
  -1   2   1     1282.05     1300.69     18.84 o
   0   2   1     3914.13     3890.96     87.18 o
   1   2   1     2036.68     2005.85     42.83 o
   2   2   1     7025.34     6182.53    211.87 o
   3   2   1      929.80      836.62     23.15 o
   4   2   1      441.55      371.15     16.89 o
   5   2   1        5.92       11.91      6.80 o
   6   2   1       11.23       10.43      9.15 o
   7   2   1        0.98       -8.25     11.08 o
   8   2   1       23.85        8.72     11.52 o
   9   2   1       43.26       43.87     12.14 o
  -7   3   1        8.96        6.96     15.54 o
  -6   3   1     1018.64     1006.95     63.64 o
  -5   3   1      623.85      622.38     19.86 o
  -4   3   1      840.07      850.03     18.70 o
  -3   3   1      404.59      405.79      7.54 o
  -2   3   1      194.85      188.56      5.01 o
  -1   3   1       48.95       50.36      3.06 o
   0   3   1      501.62      487.92      9.51 o
   1   3   1     1127.10     1102.62     24.40 o
   2   3   1      984.27     1016.92     25.70 o
   3   3   1     1644.62     1654.96     42.66 o
   4   3   1      881.54      835.63     24.56 o
   5   3   1      543.52      565.14     24.68 o
   6   3   1      243.90      228.44     20.02 o
   7   3   1      102.06      131.40     15.39 o
   8   3   1      283.40      287.70     32.30 o
   9   3   1      136.85      170.60     20.19 o
  -7   4   1        7.94      -29.48     28.97 o
  -6   4   1        7.02      -12.60     16.90 o
  -5   4   1      534.39      567.84     31.22 o
  -4   4   1       48.40       43.04      9.13 o
  -3   4   1     1084.95     1082.72     20.50 o
  -2   4   1      379.13      376.02      7.72 o
  -1   4   1      291.77      281.38      6.60 o
   0   4   1      304.38      326.15      8.06 o
   1   4   1     1047.54     1012.12     19.28 o
   2   4   1     2258.05     2263.31     54.67 o
   3   4   1     4739.64     4875.37    104.38 o
   4   4   1      884.33      901.70     23.96 o
   5   4   1       51.02       87.51     14.97 o
   6   4   1      348.36      289.67     24.12 o
   7   4   1      157.78      153.07     15.20 o
   8   4   1      212.43      150.76     17.71 o
   9   4   1       59.39       54.41     16.64 o
  -6   5   1       31.11       12.38     27.92 o
  -5   5   1      195.36      180.84     29.64 o
  -4   5   1      825.22      911.18     36.43 o
  -3   5   1      163.24      170.61     13.01 o
  -2   5   1      122.59      134.20      7.43 o
  -1   5   1       52.35       54.60      5.83 o
   0   5   1     1900.43     1980.83     34.75 o
   1   5   1     2285.42     2376.25     46.78 o
   2   5   1      567.77      547.59     15.14 o
   3   5   1      424.98      412.19     17.48 o
   4   5   1       53.94       67.84      9.63 o
   5   5   1       35.65       25.93      9.36 o
   6   5   1       29.06       18.14     17.23 o
   7   5   1      149.46      167.74     25.59 o
   8   5   1       13.36       -2.20     14.01 o
   9   5   1      349.83      312.42     24.20 o
  -5   6   1      104.88       65.91     22.67 o
  -4   6   1      109.68       88.20     27.79 o
  -3   6   1       13.16        7.94     16.61 o
  -2   6   1        0.31      -11.91      7.95 o
  -1   6   1       90.00      107.63      9.43 o
   0   6   1       10.76       -0.51      6.49 o
   1   6   1      891.97      977.96     22.69 o
   2   6   1      706.70      783.08     20.93 o
   3   6   1      870.63      977.18     27.88 o
   4   6   1     1028.24     1016.68     36.31 o
   5   6   1       89.96      128.41     14.23 o
   6   6   1       16.26       32.96     11.06 o
   7   6   1      190.35      284.80     53.77 o
   8   6   1      465.91      474.12     34.16 o
   9   6   1      163.95      148.19     51.70 o
  -4   7   1      111.06       62.87     30.54 o
  -3   7   1       40.33       55.13     31.72 o
  -2   7   1       82.03       72.22     16.32 o
  -1   7   1        3.78       -8.65      8.49 o
   0   7   1      253.77      267.09     13.34 o
   1   7   1      458.78      467.41     18.18 o
   2   7   1     2158.79     2393.20     54.11 o
   3   7   1      157.94      205.57     14.64 o
   4   7   1      420.67      427.30     16.97 o
   5   7   1       35.53       28.08     13.26 o
   6   7   1      218.62      277.13     44.26 o
   7   7   1      153.47      167.45     37.30 o
   8   7   1       76.74      116.50     43.90 o
   9   7   1        2.14        2.44     19.08 o
  -3   8   1       58.97       51.84     32.59 o
  -2   8   1       47.99       49.30     22.12 o
  -1   8   1      169.47      166.66     14.21 o
   0   8   1      401.81      385.87     16.68 o
   1   8   1      312.36      302.46     16.17 o
   2   8   1       14.72        0.16     10.60 o
   3   8   1      121.52      157.04     16.83 o
   4   8   1       66.10       94.54     13.45 o
   5   8   1       65.48       78.23     12.88 o
   6   8   1        5.79       -2.88     14.65 o
   7   8   1        8.88      -21.62     39.01 o
   8   8   1       78.03       52.83     47.01 o
  -1   9   1        8.68      -14.43     17.42 o
   0   9   1       71.61       65.02     14.11 o
   1   9   1      312.99      262.20     46.44 o
   2   9   1      197.72      156.69     23.73 o
   3   9   1      155.19      162.74     19.17 o
   4   9   1       43.72       32.95     15.13 o
   5   9   1        8.30       -7.35     13.16 o
   6   9   1       84.63       87.48     25.06 o
   7   9   1      342.17      241.09     52.57 o
   1  10   1      221.82      203.77     47.87 o
   2  10   1      359.90      327.60     64.58 o
   3  10   1       54.86       40.09     16.41 o
   4  10   1       14.36       13.03     13.26 o
   5  10   1       73.86       71.08     23.38 o
   6  10   1      134.25      127.03     25.50 o
  -5 -10   2      195.17      176.83     37.96 o
  -4 -10   2      270.35      259.27     43.50 o
  -3 -10   2       55.06       13.70     16.18 o
  -2 -10   2        1.89      -23.76     16.66 o
  -7  -9   2      206.98      153.64     26.89 o
  -6  -9   2      298.43      338.10     38.79 o
  -5  -9   2       62.85       77.68     14.55 o
  -4  -9   2       12.64        2.49     12.89 o
  -3  -9   2       12.77        0.61     14.31 o
  -2  -9   2      121.55      110.74     18.10 o
  -1  -9   2        1.40        3.53     14.83 o
   0  -9   2       10.21       -3.35     15.72 o
   1  -9   2      128.79       95.62     19.08 o
  -8  -8   2        0.61       -0.23     23.70 o
  -7  -8   2        2.11        1.78     20.59 o
  -6  -8   2       32.32       23.56     15.57 o
  -5  -8   2      392.09      421.88     22.74 o
  -4  -8   2      394.10      377.47     22.61 o
  -3  -8   2      254.71      262.41     15.95 o
  -2  -8   2       35.31       47.81     13.15 o
  -1  -8   2       50.23       43.93     13.15 o
   0  -8   2      503.90      502.22     21.88 o
   1  -8   2      126.91       81.67     17.14 o
   2  -8   2      320.45      294.23     36.78 o
  -8  -7   2      133.22       72.47     27.41 o
  -7  -7   2       70.10       52.39     33.99 o
  -6  -7   2     1010.75      998.50    147.02 o
  -5  -7   2      404.57      467.81     22.49 o
  -4  -7   2       72.31       96.36     14.54 o
  -3  -7   2       42.96       35.92     10.64 o
  -2  -7   2      214.93      235.53     15.12 o
  -1  -7   2      659.05      687.29     19.65 o
   0  -7   2      676.72      704.17     22.29 o
   1  -7   2      582.84      574.87     20.35 o
   2  -7   2       40.03       17.21     12.73 o
   3  -7   2      178.00      126.35     30.54 o
   4  -7   2        3.67       -2.14     22.80 o
  -9  -6   2       41.63       30.15     20.14 o
  -8  -6   2      174.22      166.62     23.74 o
  -7  -6   2      500.57      559.14     28.58 o
  -6  -6   2      102.64       95.09     20.73 o
  -5  -6   2      869.25      921.29     32.84 o
  -4  -6   2        3.37       -1.33     10.26 o
  -3  -6   2       16.59       12.58      8.47 o
  -2  -6   2        1.25       -7.77      7.99 o
  -1  -6   2       31.48       22.29      7.24 o
   0  -6   2      430.52      405.86     15.41 o
   1  -6   2     1324.31     1354.51     34.12 o
   2  -6   2     1230.45     1247.62     32.44 o
   3  -6   2      193.14      167.64     14.99 o
   4  -6   2       31.79       12.04     27.73 o
   5  -6   2      135.20      135.72     30.19 o
  -9  -5   2        0.26      -14.53     11.55 o
  -8  -5   2        1.93      -36.02     19.73 o
  -7  -5   2       82.67       75.32     17.38 o
  -6  -5   2      298.93      341.83     37.52 o
  -5  -5   2      568.94      601.50     23.85 o
  -4  -5   2     3397.58     3594.74    100.03 o
  -3  -5   2        2.53        0.56      8.46 o
  -2  -5   2       27.79       26.02      6.27 o
  -1  -5   2     1656.38     1712.02     34.60 o
   0  -5   2     2409.99     2432.15     45.22 o
   1  -5   2     1061.43     1028.76     23.75 o
   2  -5   2      486.42      494.97     13.93 o
   3  -5   2       13.16        1.57      8.50 o
   4  -5   2        4.92       -2.59     10.59 o
   5  -5   2       55.01       40.79     17.11 o
   6  -5   2      189.04      180.91     35.59 o
  -9  -4   2        0.45       -8.31     11.62 o
  -8  -4   2      132.44      150.21     19.01 o
  -7  -4   2      628.34      554.34     30.91 o
  -6  -4   2      496.65      473.30     24.90 o
  -5  -4   2      370.14      361.38     14.79 o
  -4  -4   2       16.04        9.38      5.34 o
  -3  -4   2       15.11       10.73      5.74 o
  -2  -4   2     1208.66     1299.27     29.34 o
  -1  -4   2      455.03      426.40     11.20 o
   0  -4   2      596.66      638.65     12.44 o
   1  -4   2     1279.99     1362.55     21.10 o
   2  -4   2      348.70      336.08      8.58 o
   3  -4   2        3.26        0.71      6.65 o
   4  -4   2       10.00       -0.68     10.01 o
   5  -4   2        1.77       -0.48     11.09 o
   6  -4   2       97.98       85.53     16.38 o
  -9  -3   2       86.94       72.90     13.87 o
  -8  -3   2      121.42      133.96     20.19 o
  -7  -3   2      238.12      258.76     21.74 o
  -6  -3   2      291.55      307.64     18.31 o
  -5  -3   2       26.63       14.65      7.49 o
  -4  -3   2       53.72       55.69      6.04 o
  -3  -3   2        9.19        5.28      3.06 o
  -2  -3   2       31.48       22.89      4.15 o
  -1  -3   2      820.11      865.73     16.55 o
   0  -3   2     1064.09     1055.82     17.36 o
   1  -3   2     2535.61     2616.33     39.01 o
   2  -3   2     3001.82     3173.76     43.01 o
   3  -3   2      492.39      504.96     11.22 o
   4  -3   2      121.97      115.87     12.62 o
   5  -3   2      542.20      537.33     29.62 o
   6  -3   2      491.93      486.24     18.34 o
   7  -3   2      260.06      227.38     28.36 o
  -9  -2   2        4.10       -5.36     11.13 o
  -8  -2   2      228.30      171.76     27.44 o
  -7  -2   2       36.59       35.25     10.20 o
  -6  -2   2      614.32      587.62     27.90 o
  -5  -2   2     1303.95     1196.29     40.93 o
  -4  -2   2      713.05      682.80     16.52 o
  -3  -2   2       37.49       48.79      5.15 o
  -2  -2   2     4754.68     4753.10    122.87 o
  -1  -2   2     5200.32     5628.69    110.64 o
   0  -2   2     6081.30     6922.89    136.15 o
   1  -2   2      895.37      946.63     16.07 o
   2  -2   2      104.98      117.31      5.38 o
   3  -2   2       40.55       61.09      4.53 o
   4  -2   2      191.28      197.45      9.56 o
   5  -2   2       30.29       35.04      8.73 o
   6  -2   2       95.09      102.87     11.79 o
   7  -2   2      233.47      253.95     21.76 o
   8  -2   2       80.10       66.22     17.82 o
  -9  -1   2       38.33       30.86     12.26 o
  -8  -1   2      253.41      257.05     21.52 o
  -7  -1   2     1296.93     1287.85     38.56 o
  -6  -1   2      501.86      506.56     20.37 o
  -5  -1   2       23.66       28.14      6.80 o
  -4  -1   2        2.49       -1.67      3.64 o
  -3  -1   2      674.71      597.86     13.25 o
  -2  -1   2      521.09      493.10     12.57 o
  -1  -1   2     1170.36     1271.32     29.82 o
   0  -1   2     2498.44     2773.09     88.19 o
   1  -1   2      486.17      541.65     13.51 o
   2  -1   2      203.51      181.33      5.27 o
   3  -1   2      100.34      105.78      7.51 o
   4  -1   2       13.80       14.92      4.40 o
   5  -1   2       85.52       83.51      9.21 o
   6  -1   2      310.93      305.98     29.59 o
   7  -1   2      220.05      254.98     15.99 o
   8  -1   2      189.25      213.88     29.64 o
  -8   0   2       18.22       17.23     12.31 o
  -7   0   2      128.99      146.95     15.58 o
  -6   0   2      226.02      243.35     12.41 o
  -5   0   2      222.51      223.51      9.14 o
  -4   0   2      208.84      230.58      7.65 o
  -3   0   2        2.61        1.80      2.49 o
  -2   0   2     2013.99     1832.93     32.30 o
  -1   0   2     1643.73     1422.32     33.42 o
   0   0   2     1199.36     1276.94     27.80 o
   1   0   2     4363.62     4304.16     99.55 o
   2   0   2     2486.13     2415.41     65.63 o
   3   0   2      240.37      241.33     10.02 o
   4   0   2     1266.96     1235.56     36.23 o
   5   0   2     1948.11     1728.87     45.88 o
   6   0   2      582.17      569.48     20.57 o
   7   0   2      207.04      206.37     17.19 o
   8   0   2        2.76       -1.26     10.18 o
  -8   1   2       68.69       51.37     12.64 o
  -7   1   2      215.18      231.99     15.70 o
  -6   1   2      344.97      365.90     15.29 o
  -5   1   2      458.81      445.18     13.65 o
  -4   1   2       31.89       44.56      4.48 o
  -3   1   2     1444.13     1415.76     21.16 o
  -2   1   2     1047.70      893.89     13.72 o
  -1   1   2    37507.46    29715.67    655.80 o
   0   1   2     1097.15      969.69     40.92 o
   2   1   2      435.70      411.11     16.60 o
   3   1   2      360.61      364.61     14.77 o
   4   1   2      254.40      213.34     11.93 o
   5   1   2      767.73      660.56     25.52 o
   6   1   2      310.32      294.93     20.54 o
   7   1   2      238.26      255.85     30.53 o
   8   1   2      242.08      255.89     21.30 o
   9   1   2        5.58        3.74     10.99 o
  -8   2   2      205.19      150.84     27.18 o
  -7   2   2      195.40      188.70     15.51 o
  -6   2   2      255.26      285.63     17.08 o
  -5   2   2        0.97       -5.04      5.96 o
  -4   2   2      322.74      302.62      9.58 o
  -3   2   2      667.78      598.95     10.46 o
  -2   2   2      887.25      815.52     11.89 o
  -1   2   2      280.42      300.15      7.96 o
   0   2   2    16943.65    14927.35    328.69 o
   1   2   2      603.20      578.18     18.74 o
   2   2   2     1813.85     1774.97     56.70 o
   3   2   2        9.07       17.13      4.73 o
   4   2   2      523.00      540.85     16.81 o
   5   2   2     1016.98      841.00     29.38 o
   6   2   2      796.69      693.49     30.77 o
   7   2   2      639.51      602.66     26.74 o
   8   2   2      191.37      233.59     14.25 o
   9   2   2        2.68        5.58     10.30 o
  -7   3   2        9.04        8.38     19.33 o
  -6   3   2       92.09       87.82     17.28 o
  -5   3   2       44.26       57.36     12.13 o
  -4   3   2       40.10       40.40      7.89 o
  -3   3   2       82.90       84.56      4.48 o
  -2   3   2     1373.90     1347.49     19.60 o
  -1   3   2     1200.24     1108.69     15.93 o
   0   3   2     1581.64     1507.25     29.84 o
   1   3   2     3503.57     3479.97     80.37 o
   2   3   2      142.19      166.37      6.94 o
   3   3   2      133.12      192.10     10.59 o
   4   3   2     2066.01     1938.98     50.12 o
   5   3   2     1986.51     1934.77     87.69 o
   6   3   2      945.42      798.22     29.48 o
   7   3   2        4.28       -5.99      9.71 o
   8   3   2       10.61       10.83     12.48 o
   9   3   2        0.19      -27.05     13.69 o
  -7   4   2       48.27       14.13     30.35 o
  -6   4   2       33.44       41.30     18.93 o
  -5   4   2       23.78       12.32     14.98 o
  -4   4   2      108.34      121.50     17.53 o
  -3   4   2      649.76      596.41     12.49 o
  -2   4   2     1406.26     1363.56     18.73 o
  -1   4   2     1625.29     1561.13     22.38 o
   0   4   2      720.69      642.17     12.80 o
   1   4   2       22.95       25.38      3.37 o
   2   4   2      294.68      295.73      9.39 o
   3   4   2     1330.61     1335.57     40.02 o
   4   4   2       47.30       38.58      8.88 o
   5   4   2       31.84       26.54      8.97 o
   6   4   2      822.63      768.38     75.30 o
   7   4   2      385.37      309.36     18.12 o
   8   4   2      116.07      124.62     17.56 o
   9   4   2       17.28        8.26     14.50 o
  -6   5   2       16.30        1.22     27.05 o
  -5   5   2       49.72       45.67     25.20 o
  -4   5   2      279.29      307.15     22.39 o
  -3   5   2      437.37      425.61     16.33 o
  -2   5   2      127.07      141.75      9.38 o
  -1   5   2      543.16      519.53     11.64 o
   0   5   2      246.61      236.27      7.63 o
   1   5   2      687.37      677.31     16.01 o
   2   5   2      230.87      233.66      9.26 o
   3   5   2      104.42      137.28     10.38 o
   4   5   2      912.32      990.87     26.34 o
   5   5   2     1658.05     1680.55     41.42 o
   6   5   2      427.10      476.50     20.47 o
   7   5   2      561.60      522.23     29.74 o
   8   5   2        4.58       -1.82     18.17 o
   9   5   2        0.39      -12.98     14.90 o
  -5   6   2        6.08        1.80     15.55 o
  -4   6   2       21.28        5.31     27.47 o
  -3   6   2      449.32      469.35     27.50 o
  -2   6   2      699.16      673.67     19.17 o
  -1   6   2      701.27      679.54     21.59 o
   0   6   2      684.19      668.84     19.30 o
   1   6   2       87.51       96.11     10.18 o
   2   6   2      186.69      217.46     10.04 o
   3   6   2      703.98      732.08     19.41 o
   4   6   2      532.13      486.09     33.37 o
   5   6   2      713.98      797.31     24.09 o
   6   6   2      158.65      218.83     18.72 o
   7   6   2        3.08      -16.80     16.81 o
   8   6   2        1.06      -37.56     18.78 o
   9   6   2       70.36       79.51     27.68 o
  -4   7   2       59.04       22.90     30.51 o
  -3   7   2      190.62      228.62     26.91 o
  -2   7   2      825.43      822.82     27.16 o
  -1   7   2      228.74      266.89     14.75 o
   0   7   2        2.75       -6.90      9.06 o
   1   7   2        4.31       -7.60      9.02 o
   2   7   2      432.07      458.31     17.71 o
   3   7   2      162.85      176.25     10.95 o
   4   7   2      155.30      208.77     20.63 o
   5   7   2       44.65       61.90     14.84 o
   6   7   2      170.96      252.60     29.04 o
   7   7   2      129.67      192.95     29.33 o
   8   7   2       20.18        4.25     22.49 o
   9   7   2        1.81      -29.00     21.84 o
  -3   8   2      104.74       77.45     35.69 o
  -2   8   2       66.40       57.94     23.42 o
  -1   8   2      120.34      141.95     13.87 o
   0   8   2      164.72      183.25     15.63 o
   1   8   2        6.94      -10.96     11.04 o
   2   8   2       38.90       44.12     11.47 o
   3   8   2      846.33      980.14     35.38 o
   4   8   2      716.51      831.49     31.06 o
   5   8   2      517.23      587.75     26.92 o
   6   8   2      328.34      385.66     28.62 o
   7   8   2       18.95       27.00     21.72 o
   8   8   2       64.66       31.51     31.99 o
  -1   9   2      248.01      234.61     25.19 o
   0   9   2       64.80       52.15     12.22 o
   1   9   2       41.21       42.08     14.42 o
   2   9   2      121.78      124.71     15.43 o
   3   9   2      143.47      136.40     23.69 o
   4   9   2      883.61      995.28     36.96 o
   5   9   2       60.12       64.15     15.27 o
   6   9   2       55.77       89.14     23.10 o
   1  10   2        1.05       -5.88     17.10 o
   2  10   2       65.46       20.81     16.71 o
   3  10   2       34.80       14.24     15.15 o
   4  10   2        6.89       -4.47     12.62 o
   5  10   2      240.81      263.19     30.67 o
   6  10   2       12.88       13.66     15.26 o
  -5 -10   3       78.88       54.22     19.79 o
  -4 -10   3       75.03       54.82     20.71 o
  -3 -10   3       16.43        3.04     15.80 o
  -2 -10   3       55.05       43.66     20.17 o
  -7  -9   3        3.21      -17.77     21.56 o
  -6  -9   3       92.24       84.61     15.71 o
  -5  -9   3       83.94       82.99     15.38 o
  -4  -9   3       92.66       82.25     15.18 o
  -3  -9   3      406.20      399.81     21.01 o
  -2  -9   3      420.47      430.33     24.17 o
  -1  -9   3      396.89      369.67     22.51 o
   0  -9   3       26.45        4.81     16.06 o
  -8  -8   3      205.14      117.34     46.11 o
  -7  -8   3       79.00       49.57     27.43 o
  -6  -8   3        1.57       -1.24     12.35 o
  -5  -8   3      164.11      180.22     21.46 o
  -4  -8   3      458.48      465.47     19.94 o
  -3  -8   3      513.76      529.62     21.61 o
  -2  -8   3      422.55      406.98     19.29 o
  -1  -8   3        7.50       -5.27     10.36 o
   0  -8   3      274.48      217.29     18.37 o
   1  -8   3       78.06       63.06     14.96 o
   2  -8   3       82.76       84.56     23.03 o
  -8  -7   3       15.03       -3.90     25.32 o
  -7  -7   3        0.67      -22.59     21.66 o
  -6  -7   3       57.61       71.92     22.30 o
  -5  -7   3       27.42       16.77     10.95 o
  -4  -7   3       23.01       17.48     10.95 o
  -3  -7   3      505.84      505.34     19.72 o
  -2  -7   3      471.92      489.26     19.58 o
  -1  -7   3      491.26      477.46     16.20 o
   0  -7   3      182.79      188.96     14.72 o
   1  -7   3      415.71      410.73     17.57 o
   2  -7   3      171.28      168.13     18.73 o
   3  -7   3      339.36      352.92     35.94 o
  -9  -6   3        4.39      -11.23     14.72 o
  -8  -6   3       80.49       55.94     16.77 o
  -7  -6   3      158.07      130.12     60.25 o
  -6  -6   3       67.57       65.83     16.30 o
  -5  -6   3       41.52       31.32     10.25 o
  -4  -6   3      296.39      316.85     14.77 o
  -3  -6   3     1036.83     1105.82     31.69 o
  -2  -6   3     1601.77     1670.93     38.56 o
  -1  -6   3      898.54      940.15     24.67 o
   0  -6   3        5.20        1.48      7.83 o
   1  -6   3      160.40      172.44     13.94 o
   2  -6   3      106.71      101.84     12.37 o
   3  -6   3      500.84      492.62     23.24 o
   4  -6   3       37.10       39.27     19.31 o
   5  -6   3       89.11       43.46     28.88 o
  -9  -5   3      144.60       87.51     17.49 o
  -8  -5   3       94.83       87.74     14.84 o
  -7  -5   3       21.43        9.50     10.60 o
  -6  -5   3      438.96      424.13     40.40 o
  -5  -5   3      155.99      198.64     16.22 o
  -4  -5   3     1784.50     1870.58     56.23 o
  -3  -5   3      330.68      319.17     13.75 o
  -2  -5   3      136.07      163.67      9.85 o
  -1  -5   3       18.78       18.15      6.71 o
   0  -5   3       39.34       51.86      6.82 o
   1  -5   3        7.92        9.28      7.16 o
   2  -5   3       78.33       86.23      8.79 o
   3  -5   3      206.47      215.28     21.69 o
   4  -5   3      435.92      417.35     23.31 o
   5  -5   3      131.37      115.11     19.88 o
  -9  -4   3       20.45        3.39     12.73 o
  -8  -4   3        0.95       -6.07     10.97 o
  -7  -4   3       46.11       43.68     11.82 o
  -6  -4   3       64.41       78.38     15.69 o
  -5  -4   3      745.45      760.49     36.19 o
  -4  -4   3       14.94       21.88      8.96 o
  -3  -4   3     1579.16     1781.72     45.27 o
  -2  -4   3      763.67      785.71     19.84 o
  -1  -4   3      929.49      946.56     17.43 o
   0  -4   3      162.37      168.16      7.87 o
   1  -4   3      433.68      432.85      9.08 o
   2  -4   3      869.79      869.98     16.20 o
   3  -4   3     1083.33     1108.70     25.31 o
   4  -4   3      913.32      945.88     40.41 o
   5  -4   3      347.69      335.08     18.29 o
   6  -4   3        2.84       -1.89     12.23 o
  -9  -3   3       89.46       80.75     16.50 o
  -8  -3   3      102.00      122.73     15.04 o
  -7  -3   3       37.45       39.18     11.27 o
  -6  -3   3        2.18       -2.18      8.05 o
  -5  -3   3     1054.33      970.59     33.87 o
  -4  -3   3     2235.20     2184.43     57.56 o
  -3  -3   3     2411.97     2597.45     75.82 o
  -2  -3   3     4867.64     5636.82    127.70 o
  -1  -3   3       86.60      118.24      9.80 o
   0  -3   3       67.65       87.49      4.86 o
   1  -3   3     1155.10     1193.11     19.27 o
   2  -3   3     1263.37     1307.72     21.52 o
   3  -3   3      814.23      822.46     16.94 o
   4  -3   3      265.89      270.55     15.25 o
   5  -3   3       16.99        5.62      8.89 o
   6  -3   3       78.76       80.07     12.00 o
   7  -3   3        2.55      -14.82     12.27 o
  -9  -2   3       45.81       47.09     13.29 o
  -8  -2   3       79.55       70.09     14.89 o
  -7  -2   3        0.26      -13.17      9.03 o
  -6  -2   3      342.08      327.33     14.53 o
  -5  -2   3     1217.95     1137.76     29.54 o
  -4  -2   3     1545.45     1433.15     27.06 o
  -3  -2   3      531.21      464.41     15.26 o
  -2  -2   3      135.34      132.82      6.07 o
  -1  -2   3      810.12     1024.07     20.60 o
   0  -2   3      264.26      284.77      6.70 o
   1  -2   3      718.56      822.15     13.58 o
   2  -2   3       15.22       19.12      3.23 o
   3  -2   3     1544.24     1540.07     28.29 o
   4  -2   3      903.93      864.67     20.99 o
   5  -2   3      437.58      441.88     16.11 o
   6  -2   3       60.67       71.26     10.93 o
   7  -2   3       37.27       33.24     11.23 o
  -9  -1   3       38.73       46.35     13.74 o
  -8  -1   3       42.06       36.50     12.36 o
  -7  -1   3        6.64       -8.65      9.32 o
  -6  -1   3       34.44       47.94     10.05 o
  -5  -1   3       29.76       25.43      6.28 o
  -4  -1   3     1174.63     1126.90     21.58 o
  -3  -1   3     1390.93     1351.57     31.71 o
  -2  -1   3     1237.95     1226.70     29.33 o
  -1  -1   3     2890.85     3230.15     83.47 o
   0  -1   3      312.25      341.78     10.08 o
   1  -1   3     1796.75     1919.89     37.57 o
   2  -1   3     8572.09     8740.19    162.75 o
   3  -1   3     1349.75     1186.42     28.79 o
   4  -1   3     2466.63     2313.30     50.42 o
   5  -1   3        9.20        7.08      7.23 o
   6  -1   3      121.42      143.89     13.34 o
   7  -1   3       82.30      108.57     13.64 o
   8  -1   3      134.44      123.81     19.38 o
  -8   0   3       66.51       79.85     12.47 o
  -7   0   3        1.37       -7.09      8.84 o
  -6   0   3      228.49      235.00     12.18 o
  -5   0   3      900.54      874.77     20.41 o
  -4   0   3     2659.26     2646.35     44.57 o
  -3   0   3     1922.84     1813.78     28.73 o
  -2   0   3      277.70      271.58      6.98 o
  -1   0   3        0.12       -2.33      1.79 o
   0   0   3     1806.43     1912.47     37.72 o
   1   0   3     3074.32     3142.90     67.81 o
   2   0   3     3052.08     3082.75     73.07 o
   3   0   3     1328.81     1294.11     33.54 o
   4   0   3       62.32       64.06      6.34 o
   5   0   3     1733.15     1518.92     41.11 o
   6   0   3       94.95      113.40     11.22 o
   7   0   3        8.92       -1.16      8.85 o
   8   0   3       54.92       55.28     12.00 o
  -8   1   3       10.16        0.30     10.78 o
  -7   1   3      189.09      213.55     16.47 o
  -6   1   3      214.39      248.73     14.82 o
  -5   1   3      567.33      553.98     20.02 o
  -4   1   3      411.01      389.67      9.37 o
  -3   1   3     1130.31     1081.25     17.27 o
  -2   1   3       44.82       53.04      3.13 o
  -1   1   3       71.39       67.21      3.93 o
   0   1   3      953.75      866.44     20.58 o
   1   1   3      167.45      180.13     28.38 o
   2   1   3     1681.05     1713.69     50.33 o
   3   1   3     2362.21     2334.77     57.83 o
   4   1   3     2167.63     2039.26     91.67 o
   5   1   3      220.76      230.50     21.60 o
   6   1   3      465.34      408.25     20.58 o
   7   1   3      522.27      516.93     19.65 o
   8   1   3      136.18      180.70     28.37 o
   9   1   3      184.01      182.58     22.99 o
  -8   2   3        0.51        2.02     20.46 o
  -7   2   3       19.73       18.96     15.69 o
  -6   2   3      110.96      100.71     15.89 o
  -5   2   3      212.66      236.36     13.91 o
  -4   2   3      235.79      223.02      7.98 o
  -3   2   3      629.96      566.84      9.30 o
  -2   2   3     1283.07     1142.50     16.64 o
  -1   2   3       54.02       56.97      3.60 o
   0   2   3      261.47      217.53      8.60 o
   1   2   3     4784.92     4523.78    142.96 o
   3   2   3     1631.87     1463.18     38.10 o
   4   2   3      349.52      340.29     10.74 o
   5   2   3       48.09       47.70      8.20 o
   6   2   3      122.74      139.81     14.53 o
   7   2   3      134.09      143.32     15.70 o
   8   2   3      158.43      177.26     13.06 o
   9   2   3        4.24        6.80     10.24 o
  -7   3   3       18.09       20.30     20.20 o
  -6   3   3      248.77      267.23     23.67 o
  -5   3   3      656.60      730.84     33.33 o
  -4   3   3     1061.79     1058.51     31.15 o
  -3   3   3      340.24      304.79      7.35 o
  -2   3   3      449.47      432.68      7.65 o
  -1   3   3     1581.68     1524.33     23.54 o
   0   3   3     1217.87     1149.03     23.23 o
   1   3   3     1646.12     1519.46     54.66 o
   2   3   3      791.60      746.23     21.18 o
   3   3   3      631.72      621.60     23.14 o
   4   3   3       69.33       78.50      8.72 o
   5   3   3       34.96       26.33      7.21 o
   6   3   3        6.17      -25.83     12.92 o
   7   3   3       43.57       54.80     11.61 o
   8   3   3      160.57      138.69     17.38 o
   9   3   3      292.36      304.46     45.09 o
  -6   4   3      207.93      204.35     32.30 o
  -5   4   3      177.09      201.25     28.11 o
  -4   4   3      151.50      185.06     24.27 o
  -3   4   3      138.34      136.82      9.82 o
  -2   4   3       76.43       88.16      5.88 o
  -1   4   3      129.90      136.33      6.26 o
   0   4   3     1125.72     1116.56     25.57 o
   1   4   3      589.08      539.55     28.33 o
   2   4   3     2940.93     2861.20     62.13 o
   3   4   3     1450.96     1499.94     35.32 o
   4   4   3      717.65      733.65     28.17 o
   5   4   3      220.19      233.25     27.53 o
   6   4   3      287.37      306.21     29.06 o
   7   4   3      473.22      451.51     33.51 o
   8   4   3      345.00      325.78     34.74 o
   9   4   3      105.35      106.68     30.29 o
  -6   5   3      246.93      200.70     32.81 o
  -5   5   3       94.48       56.68     17.52 o
  -4   5   3      534.27      544.12     26.68 o
  -3   5   3      231.46      265.44     27.26 o
  -2   5   3      195.52      204.30     13.61 o
  -1   5   3      158.90      193.07      9.71 o
   0   5   3      909.72      871.63     20.07 o
   1   5   3     1937.76     1884.57     41.47 o
   2   5   3     2831.34     2907.85     62.11 o
   3   5   3      799.59      821.80     21.92 o
   4   5   3       47.84       60.90      9.37 o
   5   5   3      290.68      272.84     14.40 o
   6   5   3       80.02      106.41     14.59 o
   7   5   3       72.60       62.76     20.12 o
   8   5   3       83.98       64.55     22.76 o
   9   5   3       11.86        7.73     14.29 o
  -4   6   3       22.20       11.16     28.78 o
  -3   6   3       82.00       81.97     21.12 o
  -2   6   3       38.03       33.72      8.94 o
  -1   6   3      439.89      433.81     14.13 o
   0   6   3      817.72      805.94     25.10 o
   1   6   3      248.07      232.02     11.72 o
   2   6   3      116.72      125.90     12.50 o
   3   6   3      286.79      313.09     13.14 o
   4   6   3      325.98      364.75     15.75 o
   5   6   3        1.74       -3.77      7.47 o
   6   6   3      133.80      186.38     15.17 o
   7   6   3       76.67      106.42     25.54 o
   8   6   3      440.49      509.65     32.10 o
   9   6   3      111.37      108.12     27.59 o
  -4   7   3       23.63       14.33     32.11 o
  -3   7   3        1.87      -28.82     19.14 o
  -2   7   3        0.53       -2.92     10.51 o
  -1   7   3        2.94      -17.01      8.50 o
   0   7   3      395.85      404.19     15.92 o
   1   7   3     1003.89     1028.94     36.65 o
   2   7   3      619.79      658.58     26.30 o
   3   7   3      827.54      899.00     26.77 o
   4   7   3       42.35       50.11     13.83 o
   5   7   3       37.21       45.38     12.82 o
   6   7   3      274.52      337.14     30.35 o
   7   7   3      695.05      793.80     34.92 o
   8   7   3      121.56      183.67     33.33 o
   9   7   3      255.21      326.53     54.95 o
  -3   8   3       13.76       29.55     34.06 o
  -2   8   3        5.26      -29.87     19.64 o
  -1   8   3      165.06      206.51     17.16 o
   0   8   3      248.84      268.60     18.05 o
   1   8   3     1046.88     1035.37     38.67 o
   2   8   3      151.21      178.08     18.50 o
   3   8   3      126.26      162.01     14.26 o
   4   8   3        1.23       -3.83     11.61 o
   5   8   3      112.12      156.58     24.30 o
   6   8   3       80.70      110.06     24.93 o
   7   8   3       38.43       64.06     19.23 o
   8   8   3        9.08       12.49     20.42 o
  -1   9   3       93.09       83.11     19.68 o
   0   9   3      107.19      103.77     15.47 o
   1   9   3        5.15       -6.59     12.52 o
   2   9   3      229.66      224.03     29.91 o
   3   9   3       13.26       15.43     16.15 o
   4   9   3      174.05      196.52     31.28 o
   5   9   3        3.80       -4.01     13.23 o
   6   9   3       40.64       58.34     21.96 o
   7   9   3      116.77      222.64     41.99 o
   1  10   3      172.33      158.62     27.78 o
   2  10   3       80.30       83.98     27.76 o
   3  10   3       30.65        8.68     15.80 o
   4  10   3       50.69       35.87     22.57 o
   5  10   3       44.10       49.17     16.59 o
   6  10   3      273.06      184.35     43.27 o
  -6  -9   4      193.56      160.34     29.06 o
  -5  -9   4      267.54      242.28     38.44 o
  -4  -9   4        9.24       -8.86     13.52 o
  -3  -9   4        1.84       -4.38     13.83 o
  -2  -9   4      100.64      106.38     13.94 o
  -1  -9   4      154.22      117.89     16.88 o
   0  -9   4       48.04       46.96     17.46 o
  -7  -8   4      125.34       69.55     18.91 o
  -6  -8   4       44.56       39.91     21.35 o
  -5  -8   4        7.73      -10.98     12.70 o
  -4  -8   4       22.26       32.57     13.41 o
  -3  -8   4      214.60      201.73     23.31 o
  -2  -8   4       39.55       36.89     11.94 o
  -1  -8   4       39.51       35.40     11.50 o
   0  -8   4      453.45      410.58     19.03 o
   1  -8   4      381.51      352.21     22.02 o
   2  -8   4      262.98      202.97     30.03 o
  -8  -7   4        4.19      -21.71     17.58 o
  -7  -7   4       66.93       44.42     17.35 o
  -6  -7   4      653.33      726.30     35.83 o
  -5  -7   4      548.29      555.86     21.98 o
  -4  -7   4      347.33      344.56     28.80 o
  -3  -7   4      115.16      134.70     14.38 o
  -2  -7   4       83.95      102.60     11.81 o
  -1  -7   4      610.49      590.28     18.65 o
   0  -7   4      325.51      315.46     16.47 o
   1  -7   4      353.63      347.45     18.65 o
   2  -7   4       67.75       51.52     14.56 o
   3  -7   4        2.92        4.85     17.51 o
  -8  -6   4       96.16       37.05     18.47 o
  -7  -6   4      480.47      473.67     66.78 o
  -6  -6   4      215.83      243.40     20.60 o
  -5  -6   4       61.77       72.26     12.14 o
  -4  -6   4       17.20       13.38     10.33 o
  -3  -6   4       95.89      103.38     12.52 o
  -2  -6   4      525.32      543.24     17.49 o
  -1  -6   4      422.36      453.89     16.03 o
   0  -6   4      708.43      713.17     21.96 o
   1  -6   4       26.00       37.01     10.69 o
   2  -6   4      437.74      417.60     17.19 o
   3  -6   4       20.52       16.38     11.72 o
   4  -6   4       28.72       27.64     16.44 o
  -9  -5   4       34.69       -4.00     15.50 o
  -8  -5   4      256.75      218.27     53.69 o
  -7  -5   4        9.98       10.08     14.91 o
  -6  -5   4      439.15      390.19     26.71 o
  -5  -5   4      117.34       60.33     13.30 o
  -4  -5   4        1.23        3.10      8.96 o
  -3  -5   4       87.17      119.49     11.71 o
  -2  -5   4       17.45       19.35      7.47 o
  -1  -5   4      898.53      894.11     21.07 o
   0  -5   4     2381.52     2379.68     49.15 o
   1  -5   4     3224.46     3286.25     65.10 o
   2  -5   4       99.92      128.68     10.37 o
   3  -5   4       65.83       84.72      9.45 o
   4  -5   4      345.38      315.32     31.82 o
   5  -5   4      163.02      135.31     20.76 o
  -9  -4   4        3.35      -12.13     13.09 o
  -8  -4   4       75.93       75.79     15.87 o
  -7  -4   4      453.99      462.80     32.12 o
  -6  -4   4      407.79      407.62     27.05 o
  -5  -4   4     2794.07     2794.90    100.45 o
  -4  -4   4        3.54        0.92      7.22 o
  -3  -4   4      241.29      254.97     10.62 o
  -2  -4   4     2118.06     2161.95     52.00 o
  -1  -4   4     2406.70     2610.66     45.84 o
   0  -4   4     1072.65     1074.57     18.10 o
   1  -4   4      767.64      812.75     14.24 o
   2  -4   4       99.28      123.92      7.05 o
   3  -4   4       20.73       16.56      7.33 o
   4  -4   4        4.81       -2.64     10.56 o
   5  -4   4      318.23      280.54     21.14 o
   6  -4   4       67.76       73.15     15.40 o
  -9  -3   4       87.35       69.28     15.31 o
  -8  -3   4      234.94      247.44     32.38 o
  -7  -3   4      258.24      266.04     22.46 o
  -6  -3   4      160.73      157.54     14.38 o
  -5  -3   4       14.44        4.04      7.35 o
  -4  -3   4      309.69      291.39     13.73 o
  -3  -3   4      604.09      638.07     19.74 o
  -2  -3   4       95.85       87.86      4.97 o
  -1  -3   4      423.48      448.90      9.68 o
   0  -3   4     1651.82     1805.97     28.67 o
   1  -3   4      985.67      979.69     16.57 o
   2  -3   4      310.26      294.15      7.72 o
   3  -3   4       53.58       58.78      6.49 o
   4  -3   4        6.37       -1.29      6.95 o
   5  -3   4      171.38      197.14     14.13 o
   6  -3   4      660.02      666.68     26.20 o
   7  -3   4      441.66      420.65     28.23 o
  -9  -2   4       24.12       11.96     13.26 o
  -8  -2   4       41.25       35.07     12.90 o
  -7  -2   4      129.03      140.50     14.84 o
  -6  -2   4       56.91       69.48     11.58 o
  -5  -2   4        6.32       -0.48      8.58 o
  -4  -2   4      116.31      145.61      8.39 o
  -3  -2   4       21.37       24.55      6.62 o
  -2  -2   4     1186.50     1203.26     24.42 o
  -1  -2   4     1487.91     1453.13     26.19 o
   0  -2   4     3432.85     3657.74     54.92 o
   1  -2   4     3411.40     3648.84     52.96 o
   2  -2   4      851.13      906.76     16.19 o
   3  -2   4      624.43      638.34     16.41 o
   4  -2   4      984.26      982.42     23.46 o
   5  -2   4      600.35      576.74     25.45 o
   6  -2   4      374.56      374.34     16.55 o
   7  -2   4       43.62       32.46     11.37 o
  -9  -1   4       64.36       47.56     14.37 o
  -8  -1   4       49.30       59.20     13.58 o
  -7  -1   4      396.20      403.65     17.67 o
  -6  -1   4      675.74      690.37     19.11 o
  -5  -1   4      250.90      262.57     11.46 o
  -4  -1   4      237.00      254.89     10.07 o
  -3  -1   4     2376.63     2425.16     39.60 o
  -2  -1   4     3294.78     3394.05     82.31 o
  -1  -1   4     4265.01     4628.76     74.64 o
   0  -1   4      584.03      629.75     15.92 o
   1  -1   4       24.15       33.64      3.17 o
   2  -1   4      376.85      406.18     10.79 o
   3  -1   4       12.26       11.94      4.82 o
   4  -1   4       30.50       33.72      6.36 o
   5  -1   4      192.41      186.55     12.16 o
   6  -1   4      531.51      514.20     20.14 o
   7  -1   4      346.25      368.77     33.07 o
   8  -1   4      113.89      104.55     15.04 o
  -8   0   4      534.34      579.20     19.87 o
  -7   0   4      111.77      146.05     16.67 o
  -6   0   4        3.26       -8.43      7.91 o
  -5   0   4        0.74       -8.59      6.23 o
  -4   0   4       91.28       96.64      6.88 o
  -3   0   4       76.35       79.89      4.32 o
  -2   0   4     1059.56      965.35     20.90 o
  -1   0   4     2055.47     2037.50     37.38 o
   0   0   4     1377.64     1469.26     27.41 o
   1   0   4     1302.77     1305.54     30.17 o
   2   0   4      323.26      286.75     10.71 o
   3   0   4       53.72       64.15      7.33 o
   4   0   4      422.07      364.26     14.49 o
   5   0   4      750.52      673.99     21.90 o
   6   0   4      482.10      456.51     21.17 o
   7   0   4      497.13      547.38     21.47 o
   8   0   4       58.58       46.42     15.73 o
  -8   1   4       23.54       37.68     20.02 o
  -7   1   4      197.76      202.05     14.96 o
  -6   1   4      250.01      264.46     14.13 o
  -5   1   4        2.27        5.52      6.04 o
  -4   1   4        1.15        2.66      4.11 o
  -3   1   4      564.67      499.24      9.41 o
  -2   1   4     1542.87     1318.25     19.54 o
  -1   1   4     2013.10     1714.60     30.94 o
   0   1   4     3852.86     3415.23     61.37 o
   1   1   4     1463.56     1222.26     92.31 o
   2   1   4      668.13      623.96     33.68 o
   3   1   4     1428.01     1402.73     36.57 o
   4   1   4     2308.07     2115.92     69.69 o
   5   1   4      564.50      473.84     20.81 o
   6   1   4      134.21      143.08     14.85 o
   7   1   4       10.25       13.51      9.21 o
   8   1   4        1.69      -14.49      8.65 o
   9   1   4        3.73       -5.87     10.68 o
  -8   2   4       62.79      112.26     25.02 o
  -7   2   4      142.56      156.00     24.22 o
  -6   2   4      179.90      204.29     19.38 o
  -5   2   4        5.23        0.88      8.27 o
  -4   2   4      774.92      812.31     18.05 o
  -3   2   4      757.98      695.89     11.97 o
  -2   2   4     6723.13     6148.56     70.57 o
  -1   2   4     1120.08     1019.56     18.77 o
   0   2   4       18.79       20.48      3.87 o
   1   2   4      244.97      244.00      8.49 o
   2   2   4        1.41       -2.55      4.75 o
   3   2   4       67.79       83.54      9.84 o
   4   2   4      785.02      766.14     22.57 o
   5   2   4      799.98      682.77     25.55 o
   6   2   4      602.57      541.52     23.54 o
   7   2   4      544.71      531.09     24.55 o
   8   2   4       43.05       42.40     10.88 o
   9   2   4        0.14       -5.93      9.87 o
  -7   3   4       60.61       95.85     24.19 o
  -6   3   4        0.73        5.18     17.47 o
  -5   3   4       28.99       31.35     12.84 o
  -4   3   4       98.16       92.32     10.95 o
  -3   3   4      506.43      511.07      9.27 o
  -2   3   4       66.19       86.92      4.58 o
  -1   3   4     8256.28     7799.63    128.22 o
   0   3   4     1247.22     1154.01     26.80 o
   1   3   4     1226.20     1132.63     43.45 o
   2   3   4       14.95       13.33      5.55 o
   4   3   4     1430.16     1347.49     36.75 o
   5   3   4     1745.56     1585.29     82.77 o
   6   3   4     1047.11      868.48     44.84 o
   7   3   4      162.85      181.05     28.56 o
   8   3   4       22.09       23.43     20.58 o
   9   3   4      104.24      116.22     18.25 o
  -6   4   4       55.45       42.88     26.73 o
  -5   4   4       38.93       24.99     16.30 o
  -4   4   4       40.00       60.63     15.15 o
  -3   4   4      725.45      694.20     20.81 o
  -2   4   4     1242.24     1181.46     24.29 o
  -1   4   4      489.98      448.76     10.38 o
   0   4   4     2981.80     2928.58     56.09 o
   1   4   4       66.89       83.22     13.59 o
   2   4   4        1.86       -0.06      4.49 o
   3   4   4     1424.57     1491.53     44.46 o
   4   4   4     1249.25     1330.10     36.93 o
   5   4   4      864.55      864.50     27.42 o
   6   4   4       10.47       -1.18     16.13 o
   7   4   4        2.19        0.92     17.54 o
   8   4   4       37.64       38.35     17.45 o
   9   4   4        0.50      -10.04     12.95 o
  -6   5   4       11.94      -16.15     24.85 o
  -5   5   4       41.60       40.22     36.68 o
  -4   5   4      245.98      269.41     35.48 o
  -3   5   4      315.96      327.56     19.54 o
  -2   5   4      591.05      577.72     16.44 o
  -1   5   4      120.69      129.99      9.43 o
   0   5   4        3.22        0.00      6.27 o
   1   5   4        9.61       18.95      7.42 o
   2   5   4      629.99      647.17     23.00 o
   3   5   4       47.54       82.24      8.55 o
   4   5   4      126.86      160.78     11.95 o
   5   5   4      955.76     1034.04     36.68 o
   6   5   4      968.38     1063.13     33.03 o
   7   5   4      167.64      213.22     30.79 o
   8   5   4        3.05       -0.12     20.75 o
   9   5   4       44.86       18.64     21.08 o
  -5   6   4       23.80      -23.98     27.50 o
  -4   6   4       95.97       93.70     30.70 o
  -3   6   4       66.65       88.74     20.51 o
  -2   6   4      328.34      335.52     14.41 o
  -1   6   4      240.84      253.52     11.45 o
   0   6   4      471.94      468.16     20.74 o
   1   6   4      116.46      109.93     15.92 o
   2   6   4      137.45      148.58     14.21 o
   3   6   4     1109.78     1224.47     39.53 o
   4   6   4     1562.11     1712.16     41.45 o
   5   6   4      372.33      385.19     27.63 o
   6   6   4      470.99      489.46     18.89 o
   7   6   4       12.42       13.13     17.54 o
   8   6   4       23.28       10.16     20.76 o
   9   6   4       13.75        1.70     22.21 o
  -4   7   4      154.61      108.83     35.05 o
  -3   7   4      418.68      418.85     30.62 o
  -2   7   4      277.45      295.17     15.26 o
  -1   7   4      327.86      320.62     13.53 o
   0   7   4       23.49        0.52      9.60 o
   1   7   4      105.42      107.39     14.22 o
   2   7   4      347.07      322.71     18.26 o
   3   7   4      368.14      402.24     16.14 o
   4   7   4      315.72      351.24     17.50 o
   5   7   4      196.01      252.58     19.15 o
   6   7   4        4.10        5.07      7.69 o
   7   7   4       61.23       64.37     27.85 o
   8   7   4       13.41        2.88     20.54 o
   9   7   4       36.28       45.07     24.90 o
  -3   8   4      280.68      230.20     28.84 o
  -2   8   4       83.10       94.26     39.03 o
  -1   8   4        5.21        3.04     10.11 o
   0   8   4        0.64      -20.37     10.18 o
   1   8   4       23.25       11.19     12.08 o
   2   8   4       26.63       13.09     11.13 o
   3   8   4      181.11      221.28     25.37 o
   4   8   4       68.52       80.58     12.51 o
   5   8   4      315.68      377.51     27.73 o
   6   8   4      214.92      294.51     30.28 o
   7   8   4       11.78       26.21     18.97 o
   8   8   4        2.14      -11.41     20.26 o
  -1   9   4      114.69       97.75     15.11 o
   0   9   4        1.84       -8.67     11.79 o
   1   9   4        3.38       -5.98     11.16 o
   2   9   4      430.67      447.61     45.04 o
   3   9   4      540.70      584.78     27.60 o
   4   9   4      361.24      446.73     31.72 o
   5   9   4      142.09      146.29     31.75 o
   6   9   4        5.12        8.84     19.64 o
   7   9   4       52.09       35.72     29.36 o
   1  10   4       77.80       62.14     17.97 o
   2  10   4       35.31       34.51     14.61 o
   3  10   4      372.91      399.16     58.20 o
   4  10   4       89.65      110.02     45.76 o
   5  10   4       26.12       16.68     16.01 o
   6  10   4       11.45       11.93     21.57 o
  -6  -9   5       29.21       37.00     15.68 o
  -5  -9   5       18.71       14.21     14.82 o
  -4  -9   5        8.00        7.39     13.90 o
  -3  -9   5      189.90      199.12     19.46 o
  -2  -9   5      201.09      189.72     22.90 o
  -1  -9   5      335.69      310.40     21.59 o
  -7  -8   5       74.76       29.26     19.20 o
  -6  -8   5      105.18       96.16     17.06 o
  -5  -8   5      146.56      126.96     16.81 o
  -4  -8   5      534.77      488.92     21.86 o
  -3  -8   5      666.24      671.48     31.83 o
  -2  -8   5      349.25      332.82     16.75 o
  -1  -8   5       59.22       55.61     12.20 o
   0  -8   5        5.34       -7.02     12.30 o
   1  -8   5      118.67      108.49     23.73 o
  -8  -7   5       78.61       30.94     19.54 o
  -7  -7   5       21.79       17.71     17.98 o
  -6  -7   5      142.38      128.36     27.30 o
  -5  -7   5      173.81      132.82     16.05 o
  -4  -7   5      358.60      357.22     18.31 o
  -3  -7   5      305.40      262.77     17.00 o
  -2  -7   5       12.16        7.46     10.23 o
  -1  -7   5      337.33      327.63     14.87 o
   0  -7   5        0.51       -7.51     10.66 o
   1  -7   5       33.06       22.15     11.81 o
   2  -7   5       64.50       49.07     13.98 o
   3  -7   5      202.65      147.50     23.32 o
  -8  -6   5        6.22      -11.85     18.41 o
  -7  -6   5        9.72        6.11     16.91 o
  -6  -6   5        0.76      -13.51     14.96 o
  -5  -6   5        3.61        5.64     11.73 o
  -4  -6   5      496.33      498.20     20.24 o
  -3  -6   5      802.09      845.48     23.55 o
  -2  -6   5     1310.33     1300.10     32.43 o
  -1  -6   5      129.29      170.29     12.60 o
   0  -6   5      565.50      556.54     17.67 o
   1  -6   5      329.52      316.97     14.35 o
   2  -6   5      967.79      963.89     30.42 o
   3  -6   5      571.24      504.67     25.86 o
   4  -6   5      370.61      334.08     61.06 o
  -9  -5   5       84.67       48.55     20.65 o
  -8  -5   5      164.51      123.00     21.09 o
  -7  -5   5       35.60       16.18     16.80 o
  -6  -5   5       99.92       73.81     23.23 o
  -5  -5   5      494.75      551.51     42.51 o
  -4  -5   5      805.71      902.26     28.33 o
  -3  -5   5     1397.99     1481.79     35.22 o
  -2  -5   5      894.45      921.38     24.30 o
  -1  -5   5        6.24       11.77      7.67 o
   0  -5   5      284.93      301.91     17.11 o
   1  -5   5        6.47        9.96      7.84 o
   2  -5   5      602.67      600.53     19.22 o
   3  -5   5       84.29       74.89      8.63 o
   4  -5   5      211.07      205.69     17.32 o
   5  -5   5      174.45      120.91     25.51 o
  -9  -4   5       27.53       24.80     15.14 o
  -8  -4   5        0.44       -1.86     14.18 o
  -7  -4   5      104.26       73.95     18.15 o
  -6  -4   5       88.91       93.48     16.87 o
  -5  -4   5      724.77      730.63     39.60 o
  -4  -4   5      126.00      122.38     13.79 o
  -3  -4   5      140.14      163.04     11.67 o
  -2  -4   5       81.34      102.16      7.24 o
  -1  -4   5       95.86      121.39      7.09 o
   0  -4   5      113.81      154.92      6.79 o
   1  -4   5       43.82       52.30      5.08 o
   2  -4   5      191.83      212.70     10.65 o
   3  -4   5     1393.66     1410.31     35.60 o
   4  -4   5      369.80      391.49     18.93 o
   5  -4   5      167.17      155.87     17.09 o
   6  -4   5       76.13       76.10     16.13 o
  -9  -3   5        1.66        0.21     13.89 o
  -8  -3   5        6.56       14.90     13.36 o
  -7  -3   5        3.04        4.42     12.11 o
  -6  -3   5      330.57      321.10     18.04 o
  -5  -3   5        7.23       -4.73      8.99 o
  -4  -3   5     1275.44     1368.40     36.22 o
  -3  -3   5     1384.03     1413.20     36.35 o
  -2  -3   5      978.17     1030.39     22.21 o
  -1  -3   5      174.06      165.88      6.20 o
   0  -3   5     1052.10     1123.30     18.66 o
   1  -3   5     1555.65     1574.68     23.91 o
   2  -3   5     1415.51     1420.95     28.03 o
   3  -3   5     1189.67     1190.37     44.44 o
   4  -3   5      439.91      448.20     23.36 o
   5  -3   5        5.27        2.39      8.90 o
   6  -3   5       25.94       16.64     10.97 o
   7  -3   5        7.54       -1.73     12.84 o
  -9  -2   5       55.30       52.60     15.48 o
  -8  -2   5       23.97       20.78     13.18 o
  -7  -2   5        8.13        4.60     11.64 o
  -6  -2   5      585.85      572.74     31.99 o
  -5  -2   5     2092.08     2198.66     67.01 o
  -4  -2   5     1025.38     1048.10     26.65 o
  -3  -2   5     2022.67     2256.18     41.75 o
  -2  -2   5       72.45       91.81      5.41 o
  -1  -2   5       51.35       68.31      4.34 o
   0  -2   5      806.04      843.93     14.83 o
   1  -2   5     1164.33     1299.61     22.02 o
   2  -2   5      995.63     1039.45     21.55 o
   3  -2   5      447.28      441.34     13.44 o
   4  -2   5      182.09      197.38     15.33 o
   5  -2   5      331.67      339.25     15.16 o
   6  -2   5       35.28       27.22     10.19 o
   7  -2   5        1.60        0.08     10.18 o
  -8  -1   5        0.10      -21.37     10.69 o
  -7  -1   5      125.92      151.98     11.88 o
  -6  -1   5      212.78      250.69     13.71 o
  -5  -1   5      652.23      684.73     18.94 o
  -4  -1   5      468.10      439.76     12.23 o
  -3  -1   5      108.66      110.38      6.56 o
  -2  -1   5     2090.63     2263.61     45.45 o
  -1  -1   5       71.45      100.58      4.49 o
   0  -1   5       78.97      107.71      6.08 o
   1  -1   5      140.24      132.10      9.89 o
   2  -1   5     2180.71     2255.08     40.89 o
   3  -1   5     2140.90     2070.92     42.10 o
   4  -1   5     1312.08     1245.90     30.83 o
   5  -1   5       48.20       64.47      9.92 o
   6  -1   5       71.61       75.24     11.79 o
   7  -1   5      205.95      213.66     26.95 o
   8  -1   5      101.56      113.36     15.40 o
  -8   0   5        3.49        5.65     11.89 o
  -7   0   5        1.31       -3.38      9.94 o
  -6   0   5        4.95        2.89      8.82 o
  -5   0   5      609.04      633.23     16.06 o
  -4   0   5     1325.56     1314.92     38.86 o
  -3   0   5     1164.63     1086.33     18.14 o
  -2   0   5      993.74      913.15     16.51 o
  -1   0   5       10.44        7.63      2.49 o
   0   0   5     2107.22     2128.23     42.39 o
   1   0   5     8995.94     9577.32    186.95 o
   2   0   5     1114.63      992.59     23.58 o
   3   0   5     1606.86     1617.94     44.34 o
   4   0   5       43.30       49.75      8.22 o
   5   0   5      118.51      140.30     11.50 o
   6   0   5       35.80       44.32      9.49 o
   7   0   5      122.57      144.91     13.88 o
   8   0   5      138.25      124.15     16.18 o
  -8   1   5        8.07        7.17     20.68 o
  -7   1   5       84.60       96.26     16.09 o
  -6   1   5      487.66      537.63     22.71 o
  -5   1   5      715.35      758.92     20.13 o
  -4   1   5      768.87      748.94     15.98 o
  -3   1   5       65.57       79.47      4.96 o
  -2   1   5      117.88      119.61      5.83 o
  -1   1   5      180.22      166.52      5.37 o
   0   1   5     1104.39     1061.64     19.13 o
   1   1   5     1455.99     1376.91     43.51 o
   2   1   5     2500.14     2447.32     75.32 o
   3   1   5      167.25      140.16     16.93 o
   4   1   5     2697.98     2443.21     61.69 o
   5   1   5        1.95        2.71      7.76 o
   6   1   5        3.73        5.72      9.39 o
   7   1   5      134.85      164.21     17.74 o
   8   1   5      268.40      299.85     17.74 o
  -7   2   5       38.00       40.19     33.90 o
  -6   2   5      147.95      179.07     22.95 o
  -5   2   5      113.70      152.10     14.22 o
  -4   2   5      543.74      554.62     13.31 o
  -3   2   5      269.97      248.89      6.26 o
  -2   2   5        0.24       -3.39      2.87 o
  -1   2   5      267.12      273.33      7.32 o
   0   2   5      332.37      280.66      9.16 o
   1   2   5     1684.85     1572.10     36.30 o
   2   2   5     3633.23     3584.56     87.58 o
   3   2   5     3374.21     3359.24     96.72 o
   4   2   5       83.33       91.77     11.87 o
   5   2   5      919.91      794.33     42.54 o
   6   2   5     1027.62      948.99     34.76 o
   7   2   5      291.23      305.56     60.41 o
   8   2   5      240.06      263.66     22.35 o
   9   2   5       77.40      105.88     18.95 o
  -7   3   5       63.77       43.49     31.34 o
  -6   3   5       85.25       92.12     30.22 o
  -5   3   5      187.24      211.38     22.66 o
  -4   3   5      373.98      357.40     17.26 o
  -3   3   5      754.85      702.76     14.57 o
  -2   3   5       19.88       16.98      3.76 o
  -1   3   5      542.08      473.90     10.18 o
   0   3   5     1846.18     1642.35     54.32 o
   1   3   5     1883.40     1694.39     41.43 o
   2   3   5     1066.36     1015.10     44.58 o
   3   3   5      184.38      195.01     10.83 o
   4   3   5        8.13        1.94      5.16 o
   5   3   5       73.06       76.82      8.28 o
   6   3   5       12.02       -5.29     14.68 o
   7   3   5      200.37      186.26     15.18 o
   8   3   5        9.67       20.06     12.38 o
   9   3   5      112.31      120.16     22.47 o
  -6   4   5      204.16      180.68     30.86 o
  -5   4   5      322.14      364.13     33.98 o
  -4   4   5       58.36       60.30     14.73 o
  -3   4   5      140.33      158.93     11.51 o
  -2   4   5      244.21      231.13      8.93 o
  -1   4   5      428.61      406.69     12.20 o
   0   4   5      113.42      135.47      8.81 o
   1   4   5      658.36      616.22     25.64 o
   2   4   5      730.19      729.77     21.59 o
   3   4   5      279.86      271.38     12.61 o
   4   4   5      256.05      230.45     27.28 o
   5   4   5        0.53        0.59      7.77 o
   6   4   5       74.60       96.79     21.23 o
   7   4   5      318.31      379.20     74.18 o
   8   4   5      592.79      617.72     42.08 o
   9   4   5      101.28       84.23     16.74 o
  -6   5   5       40.52       51.01     25.36 o
  -5   5   5       56.14       50.97     21.19 o
  -4   5   5      102.36      142.02     30.64 o
  -3   5   5      139.50      191.80     22.32 o
  -2   5   5       19.70       17.01      6.87 o
  -1   5   5      707.72      711.82     18.25 o
   0   5   5      599.36      602.84     17.49 o
   1   5   5     1928.02     1897.91     56.28 o
   2   5   5     1253.33     1227.15     49.49 o
   3   5   5      619.62      632.28     18.29 o
   4   5   5       64.42       91.85     11.61 o
   5   5   5      430.33      318.35     53.58 o
   6   5   5      528.42      604.69     22.43 o
   7   5   5      416.95      418.41     31.85 o
   8   5   5      115.67      103.74     53.65 o
   9   5   5       21.83       19.56     24.02 o
  -5   6   5      177.00      128.75     34.92 o
  -4   6   5       85.96      105.66     32.27 o
  -3   6   5       56.68       74.10     20.56 o
  -2   6   5       59.56       72.33     10.25 o
  -1   6   5      427.57      430.88     14.48 o
   0   6   5     1340.61     1314.03     36.71 o
   1   6   5      954.58      971.70     33.71 o
   2   6   5      522.09      513.90     28.44 o
   3   6   5        3.27        1.46     13.17 o
   4   6   5      138.28      164.13     14.46 o
   5   6   5        1.66        0.06      8.42 o
   6   6   5       20.97       18.73      7.25 o
   7   6   5       92.11      122.71     22.07 o
   8   6   5       79.31       76.40     23.09 o
   9   6   5       65.04       47.83     23.63 o
  -4   7   5       39.49       55.23     31.31 o
  -3   7   5        7.82       28.84     21.35 o
  -2   7   5       43.73       43.01     10.41 o
  -1   7   5      164.11      177.57     13.26 o
   0   7   5      121.28      144.88     13.42 o
   1   7   5       80.71       87.59     11.72 o
   2   7   5      411.74      422.42     23.36 o
   3   7   5      593.66      640.83     26.07 o
   4   7   5        2.51        3.89     14.77 o
   5   7   5      122.84      148.96     22.97 o
   6   7   5      210.80      282.05     19.72 o
   7   7   5      368.84      453.79     27.16 o
   8   7   5      195.54      280.00     30.97 o
  -3   8   5        6.81        0.77     22.39 o
  -2   8   5        1.24       12.12     20.68 o
  -1   8   5      147.56      187.23     14.79 o
   0   8   5      667.95      623.88     21.67 o
   1   8   5      355.81      362.54     21.70 o
   2   8   5      317.31      309.41     24.28 o
   3   8   5        7.82        9.77     12.38 o
   4   8   5       15.55       13.27      9.73 o
   5   8   5      239.15      306.06     30.73 o
   6   8   5      555.22      717.47     41.12 o
   7   8   5       74.08       86.57     31.82 o
  -1   9   5       85.05       97.81     13.95 o
   0   9   5      292.99      297.94     31.95 o
   1   9   5      137.79      153.93     18.18 o
   2   9   5       25.34       31.27     13.45 o
   3   9   5        8.08       -2.09     13.47 o
   4   9   5       20.10       35.97     13.96 o
   5   9   5       32.10       37.47     25.23 o
   6   9   5       17.71       41.62     22.14 o
   7   9   5       63.83       78.83     35.59 o
   1  10   5      211.01      227.44     29.19 o
   2  10   5        3.13      -12.93     11.60 o
   3  10   5      116.01       92.04     26.52 o
   4  10   5       10.11        0.30     21.36 o
   5  10   5       70.17       94.76     26.47 o
   6  10   5      125.95      132.37     44.79 o
  -5  -9   6      129.58       97.70     17.10 o
  -4  -9   6       81.21      100.30     17.16 o
  -3  -9   6        0.08      -15.71     12.16 o
  -2  -9   6      159.85      132.29     16.61 o
  -1  -9   6      114.55       75.49     15.71 o
  -7  -8   6      125.70       74.95     25.40 o
  -6  -8   6      144.74      107.48     24.55 o
  -5  -8   6        2.35        0.35     14.46 o
  -4  -8   6        0.88       -3.18     13.66 o
  -3  -8   6       28.19       33.25     12.63 o
  -2  -8   6       44.31       22.96     12.25 o
  -1  -8   6       64.54       51.86     13.59 o
   0  -8   6       72.87       53.08     13.97 o
   1  -8   6      164.11       97.28     17.94 o
  -7  -7   6       25.95       15.06     18.82 o
  -6  -7   6       11.87       -0.92     14.22 o
  -5  -7   6      182.18      166.44     17.87 o
  -4  -7   6      221.67      194.84     17.80 o
  -3  -7   6       81.20       75.43     12.27 o
  -2  -7   6       90.03      107.72     14.92 o
  -1  -7   6     1064.69      961.83     25.87 o
   0  -7   6      680.73      660.95     22.80 o
   1  -7   6      422.37      398.63     20.44 o
   2  -7   6      168.85      139.61     22.76 o
  -8  -6   6      101.09       35.00     22.34 o
  -7  -6   6      550.23      200.93     38.44 o
  -6  -6   6      509.11      341.54     37.26 o
  -5  -6   6      193.30      195.70     28.25 o
  -4  -6   6      179.30      194.97     16.80 o
  -3  -6   6      121.30      151.68     12.75 o
  -2  -6   6      410.63      393.57     15.95 o
  -1  -6   6      354.85      338.91     14.82 o
   0  -6   6      381.51      367.00     16.27 o
   1  -6   6      133.60      127.29     11.38 o
   2  -6   6       20.59       22.56     10.77 o
   3  -6   6       18.08       12.15     16.26 o
   4  -6   6        0.76       -7.58     17.49 o
  -8  -5   6      144.42       95.98     22.19 o
  -7  -5   6       48.61       29.05     18.80 o
  -6  -5   6       71.08       47.82     17.66 o
  -5  -5   6       15.29       10.37     11.32 o
  -4  -5   6        0.36        0.89      8.68 o
  -3  -5   6      224.20      242.27     13.08 o
  -2  -5   6      187.57      246.35     14.45 o
  -1  -5   6      554.77      552.57     19.64 o
   0  -5   6       59.77       69.12     10.33 o
   1  -5   6      781.17      785.40     21.16 o
   2  -5   6      180.40      203.29     14.49 o
   3  -5   6       60.49       48.35      9.20 o
   4  -5   6       94.29      105.14     17.46 o
   5  -5   6      291.20      201.05     24.52 o
  -8  -4   6        2.92       -2.76     17.61 o
  -7  -4   6      183.65      130.21     21.14 o
  -6  -4   6      243.89      202.85     53.97 o
  -5  -4   6       31.40       33.48     11.94 o
  -4  -4   6      135.83      164.38     13.44 o
  -3  -4   6       34.86       33.48      9.35 o
  -2  -4   6     1330.22     1365.19     32.20 o
  -1  -4   6     2586.76     2690.58     52.04 o
   0  -4   6     4619.41     4738.40     78.16 o
   1  -4   6        9.47        6.27      5.03 o
   2  -4   6       45.35       65.09      8.97 o
   3  -4   6      536.41      535.31     18.90 o
   4  -4   6      228.66      249.98     22.82 o
   5  -4   6      147.88      138.83     16.90 o
   6  -4   6      169.61      145.95     21.70 o
  -8  -3   6      383.90      381.73     52.83 o
  -7  -3   6      184.61      136.96     20.59 o
  -6  -3   6     1109.75     1055.25    148.00 o
  -5  -3   6       12.45        1.93     10.07 o
  -4  -3   6      401.53      425.33     16.92 o
  -3  -3   6     1498.15     1528.63     34.96 o
  -2  -3   6     1263.48     1330.40     30.70 o
  -1  -3   6      695.55      678.66     14.21 o
   0  -3   6      740.79      762.30     14.16 o
   1  -3   6      703.86      724.12     13.77 o
   2  -3   6       42.39       48.72      6.33 o
   3  -3   6       52.21       51.78      9.65 o
   4  -3   6      399.21      373.92     15.74 o
   5  -3   6      171.59      169.10     14.06 o
   6  -3   6      213.93      200.99     19.74 o
  -8  -2   6       77.76      104.54     16.53 o
  -7  -2   6      101.63      120.51     15.27 o
  -6  -2   6       36.73       19.69     10.01 o
  -5  -2   6      556.92      549.27     19.85 o
  -4  -2   6       93.20       91.68     11.09 o
  -3  -2   6       17.90       16.62      5.68 o
  -2  -2   6      343.56      339.70      8.42 o
  -1  -2   6     2115.63     2304.65     38.30 o
   0  -2   6     1616.01     1652.88     25.99 o
   1  -2   6     1279.62     1297.22     25.22 o
   2  -2   6      125.93      156.68      9.22 o
   3  -2   6        3.01        0.80      5.90 o
   4  -2   6      222.95      250.38     19.25 o
   5  -2   6     1545.90     1572.21     57.77 o
   6  -2   6      648.91      744.11     23.79 o
   7  -2   6       47.72       45.24     13.15 o
  -8  -1   6       54.37       64.13     13.44 o
  -7  -1   6       69.93       74.89     11.01 o
  -6  -1   6       58.07       69.27     11.15 o
  -5  -1   6       65.20       80.98     10.39 o
  -4  -1   6       76.24       90.28      8.96 o
  -3  -1   6     1112.15     1108.45     25.02 o
  -2  -1   6     1388.22     1217.48     22.77 o
  -1  -1   6     2586.31     2659.49     43.37 o
   0  -1   6     1775.65     1899.81     33.57 o
   1  -1   6      712.92      788.98     16.76 o
   2  -1   6      744.58      790.51     16.98 o
   3  -1   6     1140.63     1203.95     26.66 o
   4  -1   6      433.42      405.87     16.73 o
   5  -1   6      250.33      246.42     14.79 o
   6  -1   6       94.83       95.80     12.68 o
   7  -1   6      282.47      306.79     46.36 o
  -8   0   6      143.49      127.93     30.83 o
  -7   0   6      212.64      265.98     18.51 o
  -6   0   6       58.27       59.61     10.68 o
  -5   0   6      288.16      300.29     15.27 o
  -4   0   6      747.37      781.18     19.92 o
  -3   0   6      965.47      938.13     17.39 o
  -2   0   6     1711.96     1615.56     40.05 o
  -1   0   6      206.35      179.01      6.02 o
   0   0   6       80.25       93.49      4.82 o
   1   0   6      546.03      571.35     14.51 o
   2   0   6      232.09      272.42      9.91 o
   3   0   6       49.88       62.09      6.93 o
   4   0   6      444.95      456.00     17.28 o
   5   0   6      895.76      881.82     27.62 o
   6   0   6      947.96      900.59     29.52 o
   7   0   6      247.30      262.89     15.92 o
   8   0   6       89.73       86.86     13.75 o
  -8   1   6       18.25       10.06     21.69 o
  -7   1   6        2.24      -32.24     17.97 o
  -6   1   6        7.36      -10.31     11.25 o
  -5   1   6        0.30      -10.90      8.15 o
  -4   1   6       15.59       15.85      7.05 o
  -3   1   6      500.22      472.67     10.28 o
  -2   1   6     1339.62     1266.78     20.69 o
  -1   1   6     1841.16     1643.46     28.29 o
   0   1   6     1999.90     1872.16     35.04 o
   1   1   6      231.69      197.51      6.72 o
   2   1   6      135.40      142.03     11.23 o
   3   1   6      807.16      756.61     21.96 o
   4   1   6     1361.39     1266.16     35.48 o
   5   1   6      636.22      568.06     24.53 o
   6   1   6      743.03      725.38     30.08 o
   7   1   6       72.20       88.00     11.64 o
   8   1   6        1.66       -1.04      9.64 o
  -7   2   6      149.04      153.85     25.99 o
  -6   2   6        5.08       -1.50     16.94 o
  -5   2   6        0.66       12.80     14.85 o
  -4   2   6      238.09      216.37     11.96 o
  -3   2   6      842.72      796.49     13.13 o
  -2   2   6     1575.63     1388.57     23.27 o
  -1   2   6     2021.21     1755.08     27.15 o
   0   2   6      330.82      299.11      8.29 o
   1   2   6      338.05      327.70      9.95 o
   2   2   6      900.84      881.32     35.69 o
   3   2   6     1074.40     1070.19     36.18 o
   4   2   6      408.36      356.87     13.93 o
   5   2   6      111.43      131.39     13.21 o
   6   2   6       31.21       25.78     10.64 o
   7   2   6       43.47       40.57     19.53 o
   8   2   6       51.43       54.36     17.92 o
  -7   3   6       55.47       26.99     30.22 o
  -6   3   6        2.05        2.33     25.62 o
  -5   3   6      233.74      272.15     21.18 o
  -4   3   6      308.41      309.58     22.21 o
  -3   3   6     1101.91     1041.03     20.84 o
  -2   3   6      464.18      413.06     11.65 o
  -1   3   6       50.79       50.27      4.59 o
   0   3   6        3.84        0.63      4.95 o
   1   3   6      208.17      215.97      7.30 o
   2   3   6       31.43       30.79      7.05 o
   3   3   6      555.50      625.29     20.62 o
   4   3   6     1344.84     1191.66     43.49 o
   5   3   6     1132.20     1093.18     43.12 o
   6   3   6      628.63      490.52     33.93 o
   7   3   6      105.03      118.46     14.45 o
   8   3   6       12.76        4.14     12.10 o
   9   3   6      107.58      123.92     18.77 o
  -6   4   6        0.71       14.68     24.66 o
  -5   4   6        4.15      -13.94     15.54 o
  -4   4   6      229.86      258.94     32.28 o
  -3   4   6        7.89        5.87      6.54 o
  -2   4   6     2866.59     2769.92     51.96 o
  -1   4   6     1215.39     1198.48     36.86 o
   0   4   6      558.01      496.84     14.87 o
   1   4   6        9.30        7.41      4.58 o
   2   4   6      646.20      672.70     26.98 o
   3   4   6     1214.59     1288.31     58.69 o
   4   4   6     1949.84     1957.10     51.96 o
   5   4   6     1121.09     1085.68     44.72 o
   6   4   6       89.26       90.13     20.94 o
   7   4   6       38.21       29.70     18.84 o
   8   4   6       97.22       95.46     25.44 o
   9   4   6       26.75       38.09     14.60 o
  -5   5   6       17.36       62.36     29.26 o
  -4   5   6      259.73      305.43     38.22 o
  -3   5   6      773.58      827.96     70.81 o
  -2   5   6       81.35       96.46      9.14 o
  -1   5   6     1431.74     1414.29     42.84 o
   0   5   6        2.05       -5.66      7.75 o
   1   5   6       20.39       13.58     11.71 o
   2   5   6      469.08      478.99     19.42 o
   3   5   6      535.42      584.66     24.15 o
   4   5   6      535.26      574.52     23.46 o
   5   5   6       77.69       84.74     11.23 o
   6   5   6      108.67      121.76     16.56 o
   7   5   6      102.91      127.33     24.53 o
   8   5   6       46.28       60.87     24.43 o
   9   5   6       17.05       21.05     22.44 o
  -5   6   6       48.71       67.44     31.92 o
  -4   6   6       38.04       66.32     30.25 o
  -3   6   6      169.28      216.47     24.74 o
  -2   6   6       54.59       66.32     10.99 o
  -1   6   6        5.17        2.09      8.84 o
   0   6   6      273.99      286.30     15.34 o
   1   6   6      159.36      184.06     17.62 o
   2   6   6       61.75       74.95     12.21 o
   3   6   6      268.34      270.61     21.05 o
   4   6   6      818.92      932.54     42.63 o
   5   6   6     1209.66     1415.90     36.61 o
   6   6   6      186.44       67.44     30.41 o
   7   6   6        6.17       -0.01     16.95 o
   8   6   6       49.38       22.00     21.23 o
  -4   7   6       42.43       49.66     32.17 o
  -3   7   6      127.30      162.25     25.62 o
  -2   7   6      156.22      203.91     18.57 o
  -1   7   6      151.58      189.58     27.75 o
   0   7   6       23.82        9.39      9.94 o
   1   7   6       59.12       65.45     12.44 o
   2   7   6      951.35      971.95     35.87 o
   3   7   6      745.90      818.07     40.66 o
   4   7   6      210.40      234.09     26.57 o
   5   7   6      218.24      223.19     25.94 o
   6   7   6       31.18       54.21     18.12 o
   7   7   6       28.75       -6.36     36.68 o
   8   7   6        6.02       18.31     20.06 o
  -2   8   6      121.40      133.95     37.78 o
  -1   8   6        2.22      -14.16      9.93 o
   0   8   6       41.16       37.68     11.99 o
   1   8   6       78.60       84.49     13.24 o
   2   8   6      170.16      162.01     19.25 o
   3   8   6      119.23      161.17     17.94 o
   4   8   6      204.25      220.94     17.90 o
   5   8   6       31.40       22.10     17.82 o
   6   8   6      136.41      196.86     27.57 o
   7   8   6        5.47        4.67     24.02 o
  -1   9   6        9.93       27.53     12.19 o
   0   9   6        1.83       -6.19     11.94 o
   1   9   6        3.16        3.27     11.88 o
   2   9   6      149.79      169.87     20.25 o
   3   9   6      115.23      135.50     19.02 o
   4   9   6      262.13      299.20     25.46 o
   5   9   6      193.73      179.27     28.51 o
   6   9   6        1.51       31.91     21.36 o
   7   9   6        2.85      -18.08     19.11 o
   2  10   6      194.89      233.92     27.67 o
   3  10   6      206.52      236.79     28.61 o
   4  10   6       34.47       34.50     15.58 o
   5  10   6        1.96        5.36     21.66 o
  -6  -8   7        1.96       -1.70     15.30 o
  -5  -8   7        5.79        8.83     15.33 o
  -4  -8   7      433.28      432.81     25.76 o
  -3  -8   7      349.68      332.35     20.06 o
  -2  -8   7      459.85      453.03     20.31 o
  -1  -8   7       99.72       91.36     15.04 o
   0  -8   7       19.00        4.50     15.29 o
  -7  -7   7       63.49       40.34     26.45 o
  -6  -7   7      161.07      176.03     32.43 o
  -5  -7   7      469.19      472.04     44.35 o
  -4  -7   7      555.09      593.80     21.14 o
  -3  -7   7      266.09      282.89     26.14 o
  -2  -7   7       53.97       59.56     12.14 o
  -1  -7   7        0.74        1.01     11.55 o
   0  -7   7       63.41       51.79     13.20 o
   1  -7   7       35.59        3.36     13.41 o
   2  -7   7      180.28      136.28     21.82 o
  -8  -6   7       14.90       -3.57     20.09 o
  -7  -6   7       81.22       63.37     21.08 o
  -6  -6   7        9.47        8.17     18.69 o
  -5  -6   7      158.65      144.99     28.44 o
  -4  -6   7      138.55      132.01     20.08 o
  -3  -6   7       84.69       96.79     12.38 o
  -2  -6   7      386.65      362.50     20.38 o
  -1  -6   7       98.74      117.15     13.46 o
   0  -6   7        2.15       -3.05      9.95 o
   1  -6   7      169.75      173.23     14.12 o
   2  -6   7      367.02      347.48     17.47 o
   3  -6   7      692.92      556.91     73.10 o
  -8  -5   7        8.05       -0.36     20.30 o
  -7  -5   7        8.33       18.13     18.98 o
  -6  -5   7        2.07      -12.15     16.73 o
  -5  -5   7      364.77      387.95     35.00 o
  -4  -5   7      918.41     1001.09     27.52 o
  -3  -5   7     1684.32     1625.28     43.43 o
  -2  -5   7       52.52       61.61     13.57 o
  -1  -5   7      286.52      275.07     20.10 o
   0  -5   7      385.59      376.43     15.63 o
   1  -5   7     1457.29     1449.71     40.55 o
   2  -5   7      660.11      615.24     20.68 o
   3  -5   7      462.40      433.59     22.72 o
   4  -5   7      118.41      134.91     22.76 o
  -8  -4   7       11.56        3.32     19.77 o
  -7  -4   7      133.63       97.44     21.32 o
  -6  -4   7      437.97      287.37     62.46 o
  -5  -4   7      300.45      303.73     27.56 o
  -4  -4   7      737.46      787.83     25.38 o
  -3  -4   7      509.14      526.25     19.77 o
  -2  -4   7       61.77       49.31      9.80 o
  -1  -4   7      307.85      328.46     13.60 o
   0  -4   7       77.99      108.17     10.01 o
   1  -4   7      368.74      388.64     17.39 o
   2  -4   7      266.63      324.27     35.45 o
   3  -4   7      450.29      408.09     20.84 o
   4  -4   7      471.82      470.04     21.46 o
   5  -4   7      207.84      232.09     18.91 o
  -8  -3   7        4.11       -0.55     18.25 o
  -7  -3   7       14.71       10.25     19.09 o
  -6  -3   7      206.74      222.72     24.75 o
  -5  -3   7       67.47       71.02     15.50 o
  -4  -3   7      148.34      194.16     24.02 o
  -3  -3   7      184.43      206.96     11.91 o
  -2  -3   7      569.84      560.38     15.38 o
  -1  -3   7      331.25      360.73      9.83 o
   0  -3   7      125.94      160.63      7.61 o
   1  -3   7      123.45      156.77      8.79 o
   2  -3   7     2760.31     2797.54     56.96 o
   3  -3   7      668.49      680.90     26.63 o
   4  -3   7      275.44      300.74     23.91 o
   5  -3   7       65.09       77.94     12.19 o
   6  -3   7       43.08       36.41     14.33 o
  -8  -2   7       11.78       22.02     13.00 o
  -7  -2   7       79.67       98.11     15.51 o
  -6  -2   7        8.93       12.25     12.49 o
  -5  -2   7      839.01      872.54     32.21 o
  -4  -2   7     1039.44     1093.95     31.31 o
  -3  -2   7      712.50      719.67     19.39 o
  -2  -2   7       49.82       52.04      7.27 o
  -1  -2   7     1037.27     1085.01     19.13 o
   0  -2   7     1593.93     1621.76     25.87 o
   1  -2   7     1048.76     1097.06     24.81 o
   2  -2   7      667.82      683.89     19.25 o
   3  -2   7      556.83      618.50     17.39 o
   4  -2   7       19.63       27.77      9.07 o
   5  -2   7       12.16       12.52      9.31 o
   6  -2   7        0.63      -14.92      9.93 o
   7  -2   7        8.63        7.45     12.15 o
  -8  -1   7       25.39       33.51     14.62 o
  -7  -1   7      186.34      229.38     20.59 o
  -6  -1   7     1099.15     1270.81     83.19 o
  -5  -1   7      282.88      292.63     18.39 o
  -4  -1   7      434.82      458.99     19.97 o
  -3  -1   7        4.34        1.76      4.85 o
  -2  -1   7       12.07        9.89      4.09 o
  -1  -1   7      165.24      188.14      7.58 o
   0  -1   7      690.98      776.72     15.47 o
   1  -1   7     1142.79     1171.49     23.63 o
   2  -1   7      603.30      623.68     16.37 o
   3  -1   7      657.11      643.13     17.33 o
   4  -1   7      752.22      755.25     34.90 o
   5  -1   7       94.51      117.35     13.11 o
   6  -1   7        4.42        3.71     10.28 o
   7  -1   7      130.81      147.85     15.73 o
  -8   0   7       25.49       -0.43     21.73 o
  -7   0   7       18.43       18.99     16.33 o
  -6   0   7      190.81      228.22     16.57 o
  -5   0   7      449.09      492.83     22.39 o
  -4   0   7      142.76      171.08     10.69 o
  -3   0   7     1522.23     1552.98     30.07 o
  -2   0   7        0.20       -1.62      3.81 o
  -1   0   7       10.43        9.24      3.19 o
   0   0   7      470.55      444.45     10.94 o
   1   0   7     2623.15     2662.30     52.06 o
   2   0   7     2915.49     2920.05     63.70 o
   3   0   7     1762.25     1774.70     41.19 o
   4   0   7       20.94       19.05      8.56 o
   5   0   7      116.30      159.74     17.62 o
   6   0   7      266.82      279.08     18.37 o
   7   0   7      137.65      185.60     27.62 o
   8   0   7       32.87       42.22     12.66 o
  -7   1   7        4.43      -10.45     19.10 o
  -6   1   7      229.57      269.54     25.98 o
  -5   1   7      743.03      773.35     33.55 o
  -4   1   7      738.51      740.91     22.33 o
  -3   1   7      145.23      165.30      8.31 o
  -2   1   7       26.43       28.96      4.67 o
  -1   1   7     1385.19     1292.69     25.27 o
   0   1   7     3886.74     3891.83     80.51 o
   1   1   7      692.18      605.10     24.06 o
   2   1   7      568.49      551.78     25.76 o
   3   1   7       98.50       96.23     12.69 o
   4   1   7        2.80        2.55      8.91 o
   5   1   7        1.08       -0.38      9.48 o
   6   1   7       72.46       92.22     11.18 o
   7   1   7      176.03      205.43     16.01 o
   8   1   7       78.55       97.84     13.56 o
  -7   2   7      169.17      139.49     34.57 o
  -6   2   7       99.26      152.50     31.95 o
  -5   2   7      176.01      214.48     17.20 o
  -4   2   7       50.54       60.58     10.03 o
  -3   2   7       34.46       40.06      7.00 o
  -2   2   7        0.92        0.18      4.26 o
  -1   2   7      125.67      121.74      6.56 o
   0   2   7      450.27      407.55     11.48 o
   1   2   7     2531.04     2584.32     62.08 o
   2   2   7      543.67      493.50     18.92 o
   3   2   7     2267.36     2123.38    113.54 o
   4   2   7      141.65      170.87     19.14 o
   5   2   7       55.91       64.84     11.41 o
   6   2   7      275.59      299.63     29.97 o
   7   2   7      458.19      429.81     23.14 o
   8   2   7      584.32      634.07     49.54 o
  -6   3   7       49.53       55.74     28.08 o
  -5   3   7      217.70      272.82     23.18 o
  -4   3   7      260.32      277.59     26.33 o
  -3   3   7       20.18       15.59      7.04 o
  -2   3   7       17.61       24.68      5.14 o
  -1   3   7      255.78      231.83      9.22 o
   0   3   7     1246.49     1138.88     25.94 o
   1   3   7     2754.18     2636.29     52.17 o
   2   3   7     3014.20     2960.28     71.76 o
   3   3   7        8.40        9.36      7.52 o
   4   3   7      745.57      660.29     43.80 o
   5   3   7      909.33      821.89     31.18 o
   6   3   7      410.27      385.19     30.31 o
   7   3   7      217.26      209.20     46.23 o
   8   3   7       78.23       82.55     21.15 o
  -6   4   7       88.32       32.97     25.26 o
  -5   4   7      120.32       98.65     28.13 o
  -4   4   7      261.86      281.91     19.10 o
  -3   4   7       14.86       15.92      8.16 o
  -2   4   7      425.25      407.88     12.85 o
  -1   4   7      538.67      519.05     18.43 o
   0   4   7      767.47      715.00     19.57 o
   1   4   7      414.07      349.56     16.23 o
   2   4   7      129.97      144.37     18.68 o
   3   4   7       96.70      124.86     11.52 o
   4   4   7       33.62       26.29      9.23 o
   5   4   7      379.86      365.30     19.09 o
   6   4   7      231.93      250.84     28.39 o
   7   4   7       63.25       64.47     21.10 o
   8   4   7      246.31      274.58     23.49 o
  -5   5   7        9.07       42.95     29.77 o
  -4   5   7       34.13       21.07     25.74 o
  -3   5   7        2.20      -19.35      9.68 o
  -2   5   7       67.40       89.70     10.05 o
  -1   5   7       10.33        5.58      7.39 o
   0   5   7      357.73      335.39     14.70 o
   1   5   7      650.47      614.64     23.91 o
   2   5   7      451.36      404.30     18.08 o
   3   5   7      355.23      366.88     23.51 o
   4   5   7        5.96        6.95      8.61 o
   5   5   7      147.24      162.54     15.17 o
   6   5   7      271.33      324.55     22.26 o
   7   5   7      787.50      851.86     45.96 o
   8   5   7       64.84       74.10     24.06 o
  -4   6   7       77.56       93.38     32.11 o
  -3   6   7        9.62        9.68     14.67 o
  -2   6   7      283.21      300.51     14.07 o
  -1   6   7      500.15      488.37     24.07 o
   0   6   7      656.89      636.71     25.58 o
   1   6   7      671.72      588.38     20.31 o
   2   6   7      352.01      336.59     17.62 o
   3   6   7        1.30        3.10     13.37 o
   4   6   7      275.60      353.71     24.76 o
   5   6   7      408.58      455.22     27.78 o
   6   6   7      266.82      299.12     18.78 o
   7   6   7       80.56       76.75     21.82 o
   8   6   7       49.37       39.62     21.74 o
  -3   7   7       12.42       21.14     16.64 o
  -2   7   7      109.08      136.93     12.89 o
  -1   7   7      650.89      624.78     22.42 o
   0   7   7      287.70      297.17     17.84 o
   1   7   7      227.51      204.11     16.17 o
   2   7   7       23.15       18.83     12.41 o
   3   7   7       15.93        4.48     13.39 o
   4   7   7       31.80       44.52     18.27 o
   5   7   7       17.89       21.58     16.51 o
   6   7   7      112.54      163.86     23.78 o
  -2   8   7       22.51       15.66     20.41 o
  -1   8   7       48.92       42.66     11.38 o
   0   8   7      117.26      123.55     14.61 o
   1   8   7      288.72      287.79     28.17 o
   2   8   7      488.48      492.83     24.65 o
   3   8   7        9.44       -0.19     10.29 o
   4   8   7      132.61      125.90     16.38 o
   5   8   7      241.22      319.14     28.10 o
   6   8   7      225.95      335.66     28.84 o
   7   8   7      157.62      183.47     39.53 o
   0   9   7      155.64      122.04     15.40 o
   1   9   7       70.20       55.38     13.18 o
   2   9   7        0.66        0.51     11.00 o
   3   9   7        0.72       -7.02     11.22 o
   4   9   7      116.46      160.03     42.02 o
   5   9   7      250.31      164.57     26.90 o
   6   9   7       51.88       63.41     23.90 o
   2  10   7       15.08        6.94     12.75 o
   3  10   7        0.59      -10.75     11.00 o
   4  10   7        7.46       -0.65     12.41 o
  -5  -8   8       35.86       30.02     16.13 o
  -4  -8   8        0.19        7.94     13.46 o
  -3  -8   8       66.07       57.14     15.92 o
  -2  -8   8      154.69      117.18     16.42 o
  -1  -8   8       41.43       22.87     13.94 o
  -6  -7   8        3.21      -20.71     19.45 o
  -5  -7   8        2.64      -10.70     15.03 o
  -4  -7   8        0.87       -1.46     12.10 o
  -3  -7   8        8.80       12.04     12.15 o
  -2  -7   8       94.09      107.94     16.05 o
  -1  -7   8      117.42      104.12     14.99 o
   0  -7   8      286.23      241.56     20.41 o
   1  -7   8      622.01      558.28     27.57 o
  -7  -6   8       29.11        8.38     20.42 o
  -6  -6   8      293.33      239.81     51.23 o
  -5  -6   8      140.60      163.32     21.81 o
  -4  -6   8       30.15       16.12     14.54 o
  -3  -6   8      153.34      202.15     21.23 o
  -2  -6   8     1277.89     1293.11     38.26 o
  -1  -6   8      830.24      816.07     26.12 o
   0  -6   8      366.35      381.73     21.39 o
   1  -6   8      101.83      117.97     13.60 o
   2  -6   8        0.61        4.34     13.86 o
   3  -6   8        2.19        6.48     18.08 o
  -8  -5   8      249.08      109.61     23.83 o
  -7  -5   8      288.92      194.62     28.94 o
  -6  -5   8       33.74       30.66     19.01 o
  -5  -5   8      119.88      112.02     18.74 o
  -4  -5   8       94.17      119.99     15.04 o
  -3  -5   8      154.34      184.81     23.25 o
  -2  -5   8      142.38      190.33     15.66 o
  -1  -5   8      464.09      462.16     17.75 o
   0  -5   8      236.67      261.06     15.80 o
   1  -5   8       96.25      115.35     14.51 o
   2  -5   8      164.45      186.78     18.36 o
   3  -5   8       10.91       13.26     15.24 o
   4  -5   8       29.49       35.66     20.24 o
  -8  -4   8        6.94      -15.29     19.88 o
  -7  -4   8       60.79       45.49     15.34 o
  -6  -4   8       41.60       42.91     14.26 o
  -5  -4   8       53.04       46.83     17.36 o
  -4  -4   8       54.74       57.37     13.02 o
  -3  -4   8       94.49      107.48     18.41 o
  -2  -4   8      347.95      364.64     16.91 o
  -1  -4   8      409.68      403.13     16.89 o
   0  -4   8     1092.88     1038.14     25.15 o
   1  -4   8      391.97      377.49     14.86 o
   2  -4   8       50.44       60.79     12.72 o
   3  -4   8      201.96      191.11     16.14 o
   4  -4   8      411.52      408.47     21.16 o
   5  -4   8      350.16      365.42     33.87 o
  -8  -3   8       88.43      114.80     27.79 o
  -7  -3   8      169.10      205.74     46.34 o
  -6  -3   8       77.33       69.98     15.22 o
  -5  -3   8       68.63       68.64     15.73 o
  -4  -3   8       77.63       77.64     12.37 o
  -3  -3   8     1145.29     1193.90     33.74 o
  -2  -3   8     1824.74     1861.85     37.97 o
  -1  -3   8     3315.11     3223.41     68.18 o
   0  -3   8       25.54       26.77      6.80 o
   1  -3   8        8.18       14.88      7.57 o
   2  -3   8      448.59      459.52     17.03 o
   3  -3   8      128.67      159.04     15.88 o
   4  -3   8      110.88      132.31     13.49 o
   5  -3   8      251.73      257.71     23.68 o
   6  -3   8       97.97       89.43     16.69 o
  -8  -2   8       57.05       78.49     17.32 o
  -7  -2   8      213.31      224.36     35.41 o
  -6  -2   8       17.14       11.24     13.22 o
  -5  -2   8      251.51      245.49     35.68 o
  -4  -2   8      545.66      605.83     21.59 o
  -3  -2   8      343.40      337.17     13.52 o
  -2  -2   8      393.28      367.21     10.51 o
  -1  -2   8      454.77      448.13     11.25 o
   0  -2   8     1902.63     1932.21     36.76 o
   1  -2   8       72.93       94.97      9.49 o
   2  -2   8      192.27      221.45     11.19 o
   3  -2   8      428.27      393.34     15.65 o
   4  -2   8      445.76      465.69     17.71 o
   5  -2   8      526.11      526.75     19.64 o
   6  -2   8      419.44      447.36     22.40 o
  -8  -1   8       75.00       51.66     23.07 o
  -7  -1   8       16.39       30.22     17.58 o
  -6  -1   8      409.07      450.35     19.27 o
  -5  -1   8        1.27      -10.59     10.97 o
  -4  -1   8        5.08       -0.85      8.57 o
  -3  -1   8      375.00      372.78     11.46 o
  -2  -1   8     1842.73     1955.97     36.25 o
  -1  -1   8     1570.29     1568.76     27.74 o
   0  -1   8     1610.66     1666.09     31.58 o
   1  -1   8      262.82      268.28     19.23 o
   2  -1   8       96.52      123.01      9.16 o
   3  -1   8      205.21      256.57     13.39 o
   4  -1   8     2125.17     2068.43     56.47 o
   5  -1   8      657.93      716.09     26.05 o
   6  -1   8      101.14      103.57     14.14 o
   7  -1   8        1.80       -6.60     10.92 o
  -7   0   8       88.00      116.58     24.18 o
  -6   0   8        1.95        1.83     17.30 o
  -5   0   8       84.10      104.11     15.75 o
  -4   0   8      637.73      657.70     21.17 o
  -3   0   8      888.79      842.59     26.54 o
  -2   0   8     1020.12      981.79     17.73 o
  -1   0   8      749.43      733.05     17.11 o
   0   0   8      290.09      298.99      9.57 o
   1   0   8      201.19      223.83     16.55 o
   2   0   8      623.40      676.61     17.12 o
   3   0   8      205.45      222.19     28.66 o
   4   0   8       53.52       77.87     17.32 o
   5   0   8      285.85      284.22     17.08 o
   6   0   8      569.68      669.56     24.96 o
   7   0   8       57.29       52.95     12.61 o
  -7   1   8       10.41       14.85     20.85 o
  -6   1   8      154.74      178.83     22.94 o
  -5   1   8      165.89      202.84     21.31 o
  -4   1   8      101.69      139.64     16.40 o
  -3   1   8      548.56      508.23     15.91 o
  -2   1   8       90.63       85.29      7.32 o
  -1   1   8      290.46      271.05      9.16 o
   0   1   8      339.73      313.66      9.69 o
   1   1   8      648.63      682.50     22.66 o
   2   1   8       44.09       60.54      6.21 o
   3   1   8      844.35      815.49     22.69 o
   4   1   8     1186.04     1117.17     34.34 o
   5   1   8     1406.26     1403.29     54.69 o
   6   1   8      314.13      329.56     20.45 o
   7   1   8      147.78      176.27     18.48 o
   8   1   8       40.77       59.90     12.89 o
  -7   2   8       12.38        1.25     29.77 o
  -6   2   8        9.99        8.70     26.03 o
  -5   2   8       15.06        3.27     15.32 o
  -4   2   8      222.28      233.95     19.74 o
  -3   2   8      688.23      712.16     20.40 o
  -2   2   8     1374.76     1233.00     46.57 o
  -1   2   8     1135.77      996.93     29.21 o
   0   2   8      111.71      119.47      7.16 o
   1   2   8       15.79       19.47      4.78 o
   2   2   8      673.72      677.57     19.92 o
   3   2   8     1436.01     1394.64     50.96 o
   4   2   8      589.88      564.88     20.14 o
   5   2   8      594.05      533.62     23.63 o
   6   2   8      114.05      139.10     27.36 o
   7   2   8        2.41       -8.49     12.33 o
   8   2   8        0.69       -5.34      9.65 o
  -6   3   8        0.49        2.72     26.54 o
  -5   3   8      102.75      135.99     23.94 o
  -4   3   8      327.22      318.25     27.10 o
  -3   3   8      621.63      646.81     22.19 o
  -2   3   8      855.28      786.14     22.28 o
  -1   3   8       60.58       64.71      7.06 o
   0   3   8       20.30       17.57      6.43 o
   1   3   8      331.01      308.82     10.33 o
   2   3   8      131.41      159.18     12.56 o
   3   3   8      213.15      203.34     10.73 o
   4   3   8      230.52      227.57     15.47 o
   5   3   8       81.83       83.79     10.95 o
   6   3   8      280.89      326.59     30.65 o
   7   3   8      137.44      171.13     35.19 o
   8   3   8        6.36       15.59     13.47 o
  -5   4   8       74.98      135.21     32.81 o
  -4   4   8      155.21      198.02     31.44 o
  -3   4   8      139.94      192.64     19.20 o
  -2   4   8      101.72      134.15      9.36 o
  -1   4   8      130.91      149.13     10.81 o
   0   4   8      236.32      222.15     11.34 o
   1   4   8       17.58       23.03      9.77 o
   2   4   8      373.56      324.96     18.70 o
   3   4   8     1245.74     1273.41     40.74 o
   4   4   8     1327.75     1391.90     39.75 o
   5   4   8      468.45      496.54     50.85 o
   6   4   8       90.13       80.15     19.63 o
   7   4   8       46.09       56.53     20.52 o
   8   4   8      144.66      161.22     17.49 o
  -5   5   8       76.57       74.16     32.78 o
  -4   5   8       21.48       14.26     25.46 o
  -3   5   8      858.47      943.96     48.18 o
  -2   5   8      602.36      614.33     19.51 o
  -1   5   8      200.42      236.09     13.63 o
   0   5   8       44.40       41.83     10.23 o
   1   5   8      342.21      314.19     13.96 o
   2   5   8      723.35      643.54     46.68 o
   3   5   8     1183.27     1117.53     47.83 o
   4   5   8      737.98      751.68     36.29 o
   5   5   8       73.58       82.71     15.05 o
   6   5   8       24.36       39.59     23.50 o
   7   5   8       18.92       24.17     18.12 o
   8   5   8       10.00       10.86     18.65 o
  -4   6   8      324.20      420.56     40.81 o
  -3   6   8        5.89       14.95     15.37 o
  -2   6   8      450.63      410.85     16.34 o
  -1   6   8       21.41       19.62      9.86 o
   0   6   8        4.70        5.26     10.07 o
   1   6   8       91.63       75.61     11.55 o
   2   6   8      189.86      191.89     16.78 o
   3   6   8      272.31      262.82     15.55 o
   4   6   8      214.13      242.38     25.48 o
   5   6   8      420.92      441.23     60.71 o
   6   6   8      114.79      164.98     23.18 o
   8   6   8       45.16       10.27     30.16 o
  -3   7   8       58.31       73.35     18.52 o
  -2   7   8        2.83       -3.09     10.78 o
  -1   7   8      326.14      314.17     15.92 o
   0   7   8       16.22       -3.28     11.33 o
   1   7   8       11.32        2.96     10.68 o
   2   7   8      255.54      251.53     27.25 o
   3   7   8      510.98      517.15     37.75 o
   4   7   8      857.45      907.89     44.22 o
   5   7   8      131.53      170.82     24.44 o
   6   7   8       13.10       22.36     18.65 o
  -2   8   8       32.46       37.63     25.23 o
  -1   8   8        0.37       -9.41     11.07 o
   0   8   8        1.03      -15.87     10.42 o
   1   8   8      522.28      509.59     25.53 o
   2   8   8      193.19      211.80     21.21 o
   3   8   8       85.77       88.10     16.46 o
   4   8   8       66.74       55.52     20.52 o
   5   8   8       49.77       73.85     22.35 o
   6   8   8        1.86      -11.29     24.58 o
   0   9   8        9.41        9.45     11.85 o
   1   9   8       38.43       30.25     12.51 o
   2   9   8       71.46       72.38     16.49 o
   3   9   8      148.27      150.53     24.46 o
   4   9   8       62.50       68.71     13.60 o
   5   9   8      116.38      102.46     24.75 o
   6   9   8       32.83        2.71     20.61 o
  -3  -8   9       75.43       56.58     16.97 o
  -2  -8   9      226.86      197.01     18.75 o
  -6  -7   9       12.51       -2.69     20.04 o
  -5  -7   9      507.08      517.29     67.18 o
  -4  -7   9      437.85      484.86     36.08 o
  -3  -7   9      308.64      240.32     43.81 o
  -2  -7   9       45.66       39.29     14.22 o
  -1  -7   9       44.78       37.72     15.80 o
   0  -7   9      112.49       94.88     17.62 o
   1  -7   9      302.03      271.21     21.40 o
  -7  -6   9      102.42       71.84     24.00 o
  -6  -6   9      274.73      245.64     62.31 o
  -5  -6   9      219.46      195.25     22.36 o
  -4  -6   9      196.27      226.93     29.95 o
  -3  -6   9       47.49       42.10     14.94 o
  -2  -6   9       10.56       10.36     15.42 o
  -1  -6   9        0.02        1.90     11.60 o
   0  -6   9       18.53       18.51     13.82 o
   1  -6   9      126.86      126.23     16.97 o
   2  -6   9       50.28       30.06     15.27 o
  -7  -5   9       14.56        2.23     15.58 o
  -6  -5   9       50.33       50.07     16.06 o
  -5  -5   9       58.73       32.77     12.82 o
  -4  -5   9      243.14      252.22     26.95 o
  -3  -5   9      444.14      446.34     20.20 o
  -2  -5   9      255.53      288.34     22.14 o
  -1  -5   9       40.42       66.18     11.74 o
   0  -5   9      314.79      327.13     25.54 o
   1  -5   9      548.28      510.12     21.50 o
   2  -5   9     1159.21     1094.03     43.50 o
   3  -5   9      184.28      143.00     18.35 o
  -7  -4   9       12.20      -13.88     15.36 o
  -6  -4   9      174.72      193.40     36.45 o
  -5  -4   9      699.46      706.58     26.06 o
  -4  -4   9     1069.32     1032.56     36.95 o
  -3  -4   9       17.27       23.33     12.10 o
  -2  -4   9       36.48       28.48     10.86 o
  -1  -4   9      278.82      304.89     27.17 o
   0  -4   9     1011.03      992.67     30.81 o
   1  -4   9      522.91      490.69     17.38 o
   2  -4   9      378.49      393.01     20.51 o
   3  -4   9      208.87      210.79     17.43 o
   4  -4   9       35.20       23.10     13.74 o
  -7  -3   9      208.86      232.61     35.25 o
  -6  -3   9       49.38       69.81     16.17 o
  -5  -3   9      239.75      244.71     21.29 o
  -4  -3   9      191.09      239.37     23.30 o
  -3  -3   9      230.54      252.91     16.94 o
  -2  -3   9      124.76      127.28     11.40 o
  -1  -3   9      136.60      165.10     11.24 o
   0  -3   9       95.51      122.26     10.81 o
   1  -3   9      652.01      695.89     22.04 o
   2  -3   9      786.01      791.30     24.18 o
   3  -3   9      907.96      884.68     40.25 o
   4  -3   9      468.18      483.17     19.45 o
   5  -3   9       22.62       25.17     14.08 o
  -7  -2   9       55.87       50.50     17.81 o
  -6  -2   9       72.95       87.17     18.26 o
  -5  -2   9      101.64      114.07     15.29 o
  -4  -2   9      227.18      283.59     22.87 o
  -3  -2   9      722.16      729.95     23.44 o
  -2  -2   9      386.03      409.43     16.10 o
  -1  -2   9      351.49      344.70     12.13 o
   0  -2   9       98.37      108.87      8.23 o
   1  -2   9     2990.95     3041.33     86.58 o
   2  -2   9      825.73      869.31     22.58 o
   3  -2   9      273.55      297.92     19.69 o
   4  -2   9       38.15       16.77     10.20 o
   5  -2   9       36.93       44.95     11.69 o
   6  -2   9       51.32       50.05     13.52 o
  -7  -1   9        9.38       17.39     20.15 o
  -6  -1   9      433.22      466.72     35.02 o
  -5  -1   9      449.41      457.63     26.10 o
  -4  -1   9      333.31      348.26     21.56 o
  -3  -1   9        1.22        0.72      8.90 o
  -2  -1   9      526.13      568.50     17.09 o
  -1  -1   9      646.86      666.95     16.94 o
   0  -1   9      572.34      577.44     18.13 o
   1  -1   9       77.43       84.65      8.48 o
   2  -1   9      728.84      726.68     21.78 o
   3  -1   9       94.51      138.03     12.13 o
   4  -1   9        8.27        1.43     10.05 o
   5  -1   9       26.94       31.64     11.61 o
   6  -1   9        5.30        6.92     11.06 o
  -7   0   9      323.05      251.17     43.75 o
  -6   0   9       49.07       48.93     19.00 o
  -5   0   9       65.75       63.44     18.44 o
  -4   0   9       14.31        5.50      9.55 o
  -3   0   9       10.52        5.06      7.95 o
  -2   0   9        0.37        1.46      6.59 o
  -1   0   9      259.00      268.53     15.73 o
   0   0   9     1171.78     1196.19     32.03 o
   1   0   9      662.86      657.63     17.23 o
   2   0   9      955.07      924.19     29.30 o
   3   0   9     1036.93     1057.96     32.46 o
   4   0   9      100.41      150.34     14.54 o
   5   0   9       39.38       46.42     11.75 o
   6   0   9      316.29      335.65     18.84 o
   7   0   9      314.47      380.37     28.92 o
  -7   1   9       41.94       23.28     28.53 o
  -6   1   9      317.01      365.01     32.65 o
  -5   1   9      135.16      162.36     26.57 o
  -4   1   9      639.16      695.48     29.97 o
  -3   1   9       10.55        7.99      8.77 o
  -2   1   9       17.70       14.17      6.35 o
  -1   1   9      573.20      538.78     20.03 o
   0   1   9     1960.23     1938.46     48.85 o
   1   1   9     2453.50     2420.44     49.75 o
   2   1   9     1174.38     1141.82     39.55 o
   3   1   9       10.29        3.99      8.56 o
   4   1   9       99.53      117.91     12.01 o
   5   1   9      194.03      222.29     15.18 o
   6   1   9       96.03      123.46     15.39 o
   7   1   9       16.44       15.62     10.90 o
  -6   2   9      246.85      280.04     36.68 o
  -5   2   9      377.57      462.80     34.55 o
  -4   2   9        5.23        4.17     10.53 o
  -3   2   9       40.98       38.23     10.07 o
  -2   2   9      511.73      466.15     18.18 o
  -1   2   9     1087.66     1026.45     35.64 o
   0   2   9      270.96      246.92      9.79 o
   1   2   9      251.93      232.60     10.81 o
   2   2   9      187.94      191.70     12.76 o
   3   2   9      257.61      268.76     17.73 o
   4   2   9       82.25       93.83     19.39 o
   5   2   9       45.06       48.96     12.66 o
   6   2   9      207.64      231.95     19.43 o
   7   2   9      230.92      261.15     35.72 o
   8   2   9      151.00      180.22     39.20 o
  -6   3   9       24.08        9.15     25.49 o
  -5   3   9       39.99       52.67     37.67 o
  -4   3   9        2.34        9.24     10.29 o
  -3   3   9        8.29        5.03     10.30 o
  -2   3   9        4.33       -5.66      6.48 o
  -1   3   9      167.00      165.54     12.08 o
   0   3   9     1558.58     1356.55     33.71 o
   1   3   9      877.63      735.60     23.22 o
   2   3   9     1137.83     1039.07     32.99 o
   3   3   9      193.31      190.96     22.46 o
   4   3   9       87.52      103.22     12.46 o
   5   3   9      344.00      340.11     15.68 o
   6   3   9      517.61      470.85     22.81 o
   7   3   9      670.22      742.65     50.32 o
   8   3   9      116.50      115.32     29.67 o
  -5   4   9      103.07      139.75     33.77 o
  -4   4   9       24.77       55.77     25.94 o
  -3   4   9        2.97       -0.83     11.72 o
  -2   4   9      145.93      189.68     15.52 o
  -1   4   9      582.40      550.62     16.88 o
   0   4   9     1216.49     1082.80     29.02 o
   1   4   9     1585.14     1442.47     35.88 o
   2   4   9        4.76        2.06      9.44 o
   3   4   9      287.61      248.18     16.20 o
   4   4   9      352.07      327.68     14.24 o
   5   4   9      321.86      313.51     23.05 o
   6   4   9      165.44      238.08     56.20 o
   7   4   9       64.88       56.93     13.60 o
   8   4   9       88.82       76.86     15.29 o
  -5   5   9       57.90       82.41     33.67 o
  -4   5   9       14.63       18.07     27.02 o
  -3   5   9      176.41      185.41     25.37 o
  -2   5   9      126.99      153.25     12.06 o
  -1   5   9      193.71      250.82     14.89 o
   0   5   9      143.11      129.31     13.30 o
   1   5   9      122.52      140.63     12.80 o
   2   5   9      412.27      367.14     35.44 o
   3   5   9        9.60       -4.85      8.78 o
   4   5   9      621.42      625.53     33.02 o
   5   5   9      195.26      143.62     29.13 o
   6   5   9      235.79       11.51     12.02 o
   7   5   9      365.13      343.90     28.23 o
   8   5   9      218.04      248.52     31.98 o
  -4   6   9        9.80       31.12     29.68 o
  -3   6   9        0.59       -1.46     17.77 o
  -2   6   9        9.48       11.77     10.42 o
  -1   6   9      160.81      188.15     13.95 o
   0   6   9      424.51      391.31     23.60 o
   1   6   9      333.17      283.33     23.18 o
   2   6   9      203.49      184.15     29.39 o
   3   6   9        4.79        0.79     10.25 o
   4   6   9      233.71      237.50     26.10 o
   5   6   9       80.48       96.51     20.83 o
   6   6   9      627.66      810.40     40.63 o
  -3   7   9       65.07       86.34     65.61 o
  -2   7   9      247.27      229.97     29.82 o
  -1   7   9      141.92      164.10     18.42 o
   0   7   9      203.82      200.38     23.26 o
   1   7   9      145.41      166.74     19.09 o
   2   7   9        3.41       -7.55     11.50 o
   3   7   9       69.89       47.79     13.54 o
   4   7   9      209.77      184.77     35.37 o
   5   7   9      117.61      122.69     35.51 o
   6   7   9       26.38       33.19     19.08 o
  -1   8   9      115.67      110.18     15.95 o
   0   8   9       65.68       59.48     14.75 o
   1   8   9       46.69       33.23     13.69 o
   2   8   9        4.49       -5.64     11.49 o
   3   8   9       38.52       45.86     17.31 o
   4   8   9       24.08       21.44     16.55 o
   5   8   9      143.55      135.53     60.49 o
   6   8   9      250.08      280.89     61.99 o
   1   9   9      206.93      181.73     26.95 o
   2   9   9       10.72       10.49     11.18 o
   3   9   9      109.66      103.81     21.33 o
   4   9   9      130.51      134.48     27.54 o
   5   9   9      108.08      107.31     31.32 o
  -4  -7  10        1.95      -24.13     15.01 o
  -3  -7  10      164.98      159.45     19.29 o
  -2  -7  10        5.42        6.31     15.11 o
  -1  -7  10      315.12      316.73     23.56 o
  -6  -6  10       12.91      -21.77     17.94 o
  -5  -6  10       24.51       22.50     15.93 o
  -4  -6  10       69.34       70.34     16.53 o
  -3  -6  10       88.63      123.33     20.65 o
  -2  -6  10      262.34      287.01     24.08 o
  -1  -6  10      329.54      301.43     25.82 o
   0  -6  10      821.83      760.83     41.54 o
   1  -6  10      199.91      206.06     21.74 o
  -6  -5  10       55.76       37.32     19.30 o
  -5  -5  10        0.00        2.10     17.28 o
  -4  -5  10      191.69      192.15     21.24 o
  -3  -5  10      711.31      705.15     29.60 o
  -2  -5  10      646.85      635.63     28.58 o
  -1  -5  10      188.79      209.58     21.14 o
   0  -5  10       22.43       18.03     12.35 o
   1  -5  10       12.79       -0.72     17.54 o
   2  -5  10       13.09       26.73     19.09 o
   3  -5  10       89.19       92.20     18.27 o
  -7  -4  10        1.31       12.71     18.49 o
  -6  -4  10       30.44       45.26     18.32 o
  -5  -4  10       29.10       27.51     17.00 o
  -4  -4  10       32.07       46.48     16.51 o
  -3  -4  10       17.23       -9.61     13.56 o
  -2  -4  10      473.50      447.88     18.86 o
  -1  -4  10      401.10      401.34     20.40 o
   0  -4  10      224.02      246.44     16.79 o
   1  -4  10      375.60      386.26     20.48 o
   2  -4  10       18.33       38.97     12.99 o
   3  -4  10       27.62       29.88     13.88 o
   4  -4  10      394.28      371.19     23.69 o
  -7  -3  10       71.73       51.90     18.46 o
  -6  -3  10       86.12       96.78     21.48 o
  -5  -3  10       10.07        7.33     15.68 o
  -4  -3  10       68.31       84.31     16.70 o
  -3  -3  10      253.37      262.63     20.17 o
  -2  -3  10      607.84      612.46     22.21 o
  -1  -3  10     1149.31     1085.79     29.05 o
   0  -3  10      405.23      353.08     14.46 o
   1  -3  10        6.64       -2.33     10.57 o
   2  -3  10      238.38      257.03     17.84 o
   3  -3  10      355.65      324.26     20.28 o
   4  -3  10      367.26      408.07     22.71 o
   5  -3  10      113.03      109.21     17.61 o
  -7  -2  10       54.93       11.65     15.17 o
  -6  -2  10       17.37       35.62     16.47 o
  -5  -2  10       65.92       74.67     16.55 o
  -4  -2  10      588.99      629.32     26.35 o
  -3  -2  10      895.87      915.62     54.20 o
  -2  -2  10     1176.48     1230.12     30.29 o
  -1  -2  10       17.09       21.09      9.51 o
   0  -2  10        5.70        5.31      8.62 o
   1  -2  10      150.62      201.48     16.47 o
   2  -2  10        6.99       11.99     10.93 o
   3  -2  10       69.04       85.45     12.13 o
   4  -2  10      278.20      286.31     16.38 o
   5  -2  10      256.73      288.95     34.08 o
  -7  -1  10       11.31      -14.96     20.20 o
  -6  -1  10       61.19       35.36     17.24 o
  -5  -1  10       89.43      133.06     14.52 o
  -4  -1  10       65.63       75.12     12.05 o
  -3  -1  10      213.54      231.97     19.48 o
  -2  -1  10      262.20      266.97     23.44 o
  -1  -1  10     2255.54     2339.54     50.75 o
   0  -1  10      124.72      141.49     11.81 o
   1  -1  10      150.65      181.32     11.52 o
   2  -1  10      434.29      399.29     16.48 o
   3  -1  10      767.76      786.06     25.17 o
   4  -1  10      773.84      780.81     28.46 o
   5  -1  10      690.68      716.59     30.86 o
   6  -1  10      222.83      245.62     21.75 o
  -7   0  10      139.71      112.22     32.91 o
  -6   0  10       23.41       23.69     19.23 o
  -5   0  10        3.89        1.11     13.58 o
  -4   0  10      317.31      329.12     18.18 o
  -3   0  10     1034.15     1076.35     42.59 o
  -2   0  10     1044.65     1074.73     37.20 o
  -1   0  10      843.11      863.23     40.12 o
   0   0  10      333.40      329.07     18.80 o
   1   0  10      244.85      255.76     22.15 o
   2   0  10      132.30      210.18     16.10 o
   3   0  10     1658.47     1557.52     44.73 o
   4   0  10      510.29      527.41     21.89 o
   5   0  10      145.62      160.40     15.92 o
   6   0  10       10.00       -0.68     11.01 o
  -6   1  10       48.26       13.05     24.94 o
  -5   1  10      216.47      246.94     29.69 o
  -4   1  10      329.19      314.79     27.33 o
  -3   1  10      257.02      254.60     26.96 o
  -2   1  10      327.29      318.41     16.61 o
  -1   1  10       94.40      116.41      9.29 o
   0   1  10        1.82        6.49      6.33 o
   1   1  10       52.36       76.90     10.02 o
   2   1  10      108.99      142.59     12.48 o
   3   1  10       10.28        4.89      9.10 o
   4   1  10      639.84      584.60     21.92 o
   5   1  10      828.24      935.39     30.74 o
   6   1  10      217.90      238.35     24.69 o
   7   1  10       37.60       41.79     12.53 o
  -6   2  10       34.91       20.82     27.37 o
  -5   2  10        4.94       23.26     17.24 o
  -4   2  10      158.75      161.60     43.32 o
  -3   2  10       79.12      110.30     27.76 o
  -2   2  10      306.32      284.67     15.67 o
  -1   2  10      216.83      237.73     13.68 o
   0   2  10      502.95      484.33     18.38 o
   1   2  10       20.19        9.20      7.51 o
   2   2  10      953.55      941.52     37.01 o
   3   2  10     1197.49     1100.54     53.41 o
   4   2  10     1075.84     1029.89     31.94 o
   5   2  10      267.24      277.53     30.55 o
   6   2  10      135.32      193.75     20.40 o
   7   2  10       59.52       77.56     13.30 o
  -6   3  10       22.98       -7.83     23.41 o
  -5   3  10      100.33      134.06     31.85 o
  -4   3  10      211.33      318.18     26.21 o
  -3   3  10      684.45      724.95     60.86 o
  -2   3  10      335.53      318.01     18.64 o
  -1   3  10       54.89       56.50     10.63 o
   0   3  10       20.64       14.29      8.97 o
   1   3  10      297.67      243.31     13.35 o
   2   3  10      743.86      654.36     37.90 o
   3   3  10      419.16      409.51     18.30 o
   4   3  10      298.02      275.99     16.19 o
   5   3  10      186.75      184.20     16.19 o
   6   3  10       31.19       33.97     13.11 o
   7   3  10       27.09        1.79     13.71 o
  -5   4  10       96.96      132.20     34.03 o
  -4   4  10      157.69      264.95     36.62 o
  -3   4  10      281.44      334.68     22.05 o
  -2   4  10       23.56       17.81     10.86 o
  -1   4  10        9.09        0.26      9.69 o
   0   4  10       49.43       57.96     13.80 o
   1   4  10        2.70        0.56      8.69 o
   2   4  10       88.91       99.51     15.06 o
   3   4  10      441.79      393.01     21.66 o
   4   4  10      173.25      146.45     46.05 o
   5   4  10      480.67      440.86     45.96 o
   6   4  10      178.30      130.04     42.39 o
   7   4  10        3.05       -1.62     11.61 o
  -4   5  10       46.80       72.98     30.54 o
  -3   5  10       76.00       83.45     17.23 o
  -2   5  10      204.80      248.69     17.84 o
  -1   5  10      109.08      137.94     12.92 o
   0   5  10        6.01       -6.39      9.74 o
   1   5  10      276.53      249.60     20.05 o
   2   5  10      655.77      614.89     32.87 o
   3   5  10      879.94      780.09     31.46 o
   4   5  10      295.25      246.42     17.38 o
   5   5  10       25.22        9.88     21.94 o
  -3   6  10      163.80      227.61     26.51 o
  -2   6  10       60.42       59.47     10.95 o
  -1   6  10       29.95       33.54     12.10 o
   0   6  10      113.47      114.06     14.36 o
   1   6  10      286.46      231.39     21.47 o
   2   6  10      452.14      410.97     22.85 o
   3   6  10      305.20      262.46     24.47 o
   4   6  10      105.97      103.55     14.44 o
   5   6  10       13.06        8.93     16.41 o
   6   6  10        3.92       -2.33     22.58 o
  -2   7  10       35.31       42.86     13.77 o
  -1   7  10        1.64      -10.38     11.34 o
   0   7  10       14.27       15.14     11.88 o
   1   7  10       68.24       73.76     13.89 o
   2   7  10      150.30      142.90     14.78 o
   3   7  10      264.28      230.15     18.16 o
   4   7  10      539.16      468.83     26.15 o
   5   7  10       88.92       72.36     21.30 o
   6   7  10       48.08       67.01     21.31 o
  -1   8  10        0.26       -3.59     12.20 o
   0   8  10        1.25       -2.45     12.43 o
   1   8  10      137.66      147.51     22.78 o
   2   8  10      227.20      235.78     32.61 o
   3   8  10      376.15      354.74     30.89 o
   4   8  10       55.51       67.13     15.15 o
   5   8  10        0.43      -17.08     17.30 o
   6   8  10       37.23       26.22     22.15 o
   2   9  10       29.02        7.68     13.22 o
   3   9  10       18.84       19.81     15.86 o
   4   9  10       53.88       37.25     12.25 o
  -5  -6  11      347.49      379.21     40.97 o
  -4  -6  11      102.31       70.73     17.13 o
  -3  -6  11        2.14        4.22     16.70 o
  -2  -6  11       24.80        9.48     17.07 o
  -1  -6  11       49.68       83.50     18.99 o
   0  -6  11      250.06      266.16     22.97 o
  -6  -5  11       36.58       23.54     19.43 o
  -5  -5  11      130.88      128.78     40.49 o
  -4  -5  11       71.00       43.88     18.41 o
  -3  -5  11       31.07       37.19     19.67 o
  -2  -5  11       51.07       53.48     19.22 o
  -1  -5  11       10.40        7.61     13.00 o
   0  -5  11       71.94       78.89     15.05 o
   1  -5  11      211.83      207.85     26.85 o
   2  -5  11      435.70      375.18     32.40 o
  -6  -4  11       42.34       23.57     19.34 o
  -5  -4  11      273.82      314.46     31.24 o
  -4  -4  11      410.95      390.51     24.82 o
  -3  -4  11      250.07      256.88     46.50 o
  -2  -4  11       23.75       67.94     19.06 o
  -1  -4  11      310.35      288.59     22.85 o
   0  -4  11      633.92      577.54     22.99 o
   1  -4  11     1136.91     1070.23     43.34 o
   2  -4  11      130.76      150.65     20.05 o
   3  -4  11       40.87       44.14     14.93 o
  -6  -3  11      346.70      346.14     47.26 o
  -5  -3  11      331.62      367.49     57.03 o
  -4  -3  11        7.73       -5.08     14.87 o
  -3  -3  11        0.71        1.00     10.48 o
  -2  -3  11      117.15      164.64     17.27 o
  -1  -3  11      249.73      257.06     17.59 o
   0  -3  11      276.42      271.70     29.04 o
   1  -3  11      240.75      264.03     19.82 o
   2  -3  11      373.62      407.34     21.93 o
   3  -3  11      117.68      116.77     16.65 o
   4  -3  11      174.66      229.13     20.99 o
  -7  -2  11        4.30      -13.49     26.70 o
  -6  -2  11       44.10       63.03     18.33 o
  -5  -2  11       76.37       76.75     17.38 o
  -4  -2  11      328.80      284.99     27.71 o
  -3  -2  11        8.58        7.48     12.70 o
  -2  -2  11       66.35       62.00     14.03 o
  -1  -2  11       16.49        9.96     11.71 o
   0  -2  11      857.71      831.49     28.50 o
   1  -2  11      996.72      889.49     41.85 o
   2  -2  11     1100.53     1057.66     32.88 o
   3  -2  11      583.54      590.01     21.43 o
   4  -2  11        2.82       11.61     11.23 o
   5  -2  11        2.34      -12.68     10.72 o
  -6  -1  11       44.74       79.02     29.13 o
  -5  -1  11      154.85      216.08     30.57 o
  -4  -1  11      390.56      398.44     22.09 o
  -3  -1  11      260.03      276.65     14.92 o
  -2  -1  11      393.87      399.28     14.21 o
  -1  -1  11      144.41      181.80     14.70 o
   0  -1  11     1671.76     1597.44     45.04 o
   1  -1  11      711.44      717.85     24.41 o
   2  -1  11      190.12      204.69     14.88 o
   3  -1  11       26.84       23.38     10.62 o
   4  -1  11        1.60       -7.64     11.08 o
   5  -1  11        6.75      -13.47     14.48 o
  -6   0  11      143.46      161.82     31.79 o
  -5   0  11       90.59      123.92     27.28 o
  -4   0  11       14.55       25.56     18.56 o
  -3   0  11      130.86      139.61     13.37 o
  -2   0  11       58.87       64.47     15.10 o
  -1   0  11      293.35      272.63     24.91 o
   0   0  11       39.51       47.63      8.94 o
   1   0  11      809.42      803.46     27.50 o
   2   0  11      280.87      322.93     18.76 o
   3   0  11      100.18      120.69     14.48 o
   4   0  11       79.45      103.83     14.44 o
   5   0  11       12.63       11.96     11.70 o
   6   0  11      159.97      158.34     23.57 o
  -6   1  11       17.18       32.97     27.02 o
  -5   1  11       22.41       23.98     23.38 o
  -4   1  11       50.09       53.33     21.15 o
  -3   1  11       22.75       26.83     15.82 o
  -2   1  11      110.14      121.68     14.55 o
  -1   1  11      794.34      837.80     25.16 o
   0   1  11      628.97      647.72     19.39 o
   1   1  11      593.65      585.19     28.29 o
   2   1  11      882.48      907.15     47.53 o
   3   1  11       51.48       80.97     12.69 o
   4   1  11       95.88      120.30     13.97 o
   5   1  11      419.70      437.45     21.79 o
   6   1  11      264.62      245.06     19.67 o
  -6   2  11       79.89       76.88     27.85 o
  -5   2  11      156.63      223.09     36.20 o
  -4   2  11        3.26        4.57     23.66 o
  -3   2  11       20.21       12.60     16.41 o
  -2   2  11      340.77      298.90     29.23 o
  -1   2  11      833.98      832.43     27.73 o
   0   2  11     1489.24     1472.51     79.08 o
   1   2  11      440.53      395.32     31.84 o
   2   2  11        7.25        0.14      8.90 o
   3   2  11       18.64        7.52      7.34 o
   4   2  11       69.81       74.20     10.57 o
   5   2  11       26.63       26.99     13.55 o
   6   2  11       24.27       -0.38     10.77 o
   7   2  11      131.79      154.37     28.39 o
  -5   3  11        1.16        4.89     28.17 o
  -4   3  11       29.22       32.71     16.68 o
  -3   3  11      107.76      159.67     18.22 o
  -2   3  11      216.75      219.00     22.44 o
  -1   3  11       88.74       84.40     14.27 o
   0   3  11      182.99      188.43     26.64 o
   1   3  11      282.18      245.40     23.65 o
   2   3  11      524.10      499.29     26.24 o
   3   3  11      186.57      217.91     21.24 o
   4   3  11       45.96       43.97     12.28 o
   5   3  11      242.63      290.11     22.59 o
   6   3  11      407.24      413.05     24.01 o
   7   3  11      141.39      147.28     20.17 o
  -4   4  11        3.61       25.42     26.29 o
  -3   4  11       23.82       52.83     15.02 o
  -2   4  11       68.45       86.54     14.14 o
  -1   4  11      761.26      745.94     41.85 o
   0   4  11      645.48      575.05     24.42 o
   1   4  11      432.20      368.15     16.39 o
   2   4  11       84.59       86.11     15.48 o
   3   4  11       57.95       77.11     15.41 o
   4   4  11      205.72      207.18     19.05 o
   5   4  11      390.83      364.35     22.28 o
   6   4  11      442.15      473.31     26.88 o
   7   4  11       90.86       72.16     18.12 o
  -4   5  11        6.11       -5.24     28.11 o
  -3   5  11       63.23       93.60     17.20 o
  -2   5  11      138.10      190.57     16.87 o
  -1   5  11      346.96      336.50     16.88 o
   0   5  11      536.43      477.49     22.69 o
   1   5  11       14.36        8.09     12.01 o
   2   5  11       71.78       63.46     16.38 o
   3   5  11       49.20       30.34     14.13 o
   4   5  11      123.53      132.61     17.47 o
   5   5  11      120.32       91.87     15.14 o
  -3   6  11       26.29       23.63     20.07 o
  -2   6  11       39.39       29.36     13.07 o
  -1   6  11       47.28       41.20     11.13 o
   0   6  11       99.29      111.63     14.58 o
   1   6  11      478.09      402.16     26.76 o
   2   6  11        0.75       -4.14      9.96 o
   3   6  11      359.92      298.86     18.24 o
   4   6  11      119.90       87.71     15.77 o
   5   6  11      364.61      407.16     38.89 o
  -1   7  11      172.74      154.04     16.84 o
   0   7  11      141.85      133.56     23.08 o
   1   7  11       56.47       70.18     13.53 o
   2   7  11        1.20      -14.36     10.52 o
   3   7  11      224.75      217.91     35.65 o
   4   7  11        3.81        2.14     11.95 o
   5   7  11      272.33      254.36     74.51 o
   6   7  11       23.07        2.62     27.21 o
   0   8  11       54.05       41.91     14.15 o
   1   8  11        1.51       -8.01     11.81 o
   2   8  11        3.85       10.45     12.22 o
   3   8  11       59.46       57.08     18.81 o
   4   8  11       60.74       60.17     14.59 o
   5   8  11        3.71       13.07     19.51 o
  -3  -6  12        6.27       26.55     21.59 o
  -2  -6  12      356.05      365.95     27.46 o
  -1  -6  12      377.26      355.16     47.56 o
  -5  -5  12       46.22       47.16     19.88 o
  -4  -5  12       37.80       25.01     35.54 o
  -3  -5  12      425.53      401.46     47.92 o
  -2  -5  12      232.55      196.36     34.19 o
  -1  -5  12      647.81      609.99     30.11 o
   0  -5  12      140.16      155.37     26.03 o
   1  -5  12       13.02       -9.16     20.17 o
  -5  -4  12      150.44      188.54     37.05 o
  -4  -4  12      153.94      164.82     29.79 o
  -3  -4  12      270.83      307.47     30.38 o
  -2  -4  12       93.84       70.65     15.52 o
  -1  -4  12        5.45        4.78     13.55 o
   0  -4  12       86.34       67.86     21.35 o
   1  -4  12       71.05       86.73     22.42 o
   2  -4  12       15.72        7.87     13.83 o
  -6  -3  12        0.91       12.84     18.00 o
  -5  -3  12        3.55       21.41     20.46 o
  -4  -3  12        3.23       -5.27     18.85 o
  -3  -3  12      318.18      318.55     29.07 o
  -2  -3  12      501.33      505.43     25.16 o
  -1  -3  12      300.14      323.87     19.54 o
   0  -3  12      341.69      354.84     32.86 o
   1  -3  12        6.31        0.90     11.98 o
   2  -3  12       28.25       29.63     14.16 o
   3  -3  12      718.44      718.02     28.71 o
  -6  -2  12        3.11       -3.75     18.48 o
  -5  -2  12       50.89       54.95     21.36 o
  -4  -2  12      201.80      214.08     28.00 o
  -3  -2  12      369.04      344.06     34.88 o
  -2  -2  12      770.77      803.04     29.78 o
  -1  -2  12      270.05      250.79     18.28 o
   0  -2  12       10.37        5.36     12.40 o
   1  -2  12      122.55      135.79     20.87 o
   2  -2  12      183.94      196.13     16.28 o
   3  -2  12      171.26      206.25     16.83 o
   4  -2  12      159.28      195.76     18.41 o
  -6  -1  12       22.70       23.03     28.62 o
  -5  -1  12      179.81      219.99     32.30 o
  -4  -1  12      305.81      292.72     22.60 o
  -3  -1  12      226.63      229.11     29.29 o
  -2  -1  12        6.20        8.74     12.25 o
  -1  -1  12       42.44       47.48     13.76 o
   0  -1  12        2.35        3.76     10.01 o
   1  -1  12       26.24       37.46     11.42 o
   2  -1  12       54.71       59.34     11.81 o
   3  -1  12      261.25      263.78     17.55 o
   4  -1  12      443.80      464.82     23.31 o
   5  -1  12      363.47      353.58     21.38 o
  -6   0  12        2.51      -22.10     27.89 o
  -5   0  12       13.59      -12.12     25.23 o
  -4   0  12      110.01      134.51     31.64 o
  -3   0  12      183.45      165.46     29.96 o
  -2   0  12     1426.16     1398.74     45.38 o
  -1   0  12      125.91      154.30     14.29 o
   0   0  12       40.60       38.62     10.89 o
   1   0  12      399.43      388.22     16.89 o
   2   0  12      742.30      727.13     32.21 o
   3   0  12      718.96      694.77     26.54 o
   4   0  12      633.84      652.23     26.22 o
   5   0  12      188.39      224.26     25.29 o
  -5   1  12      162.74      154.59     27.82 o
  -4   1  12      405.77      399.07     37.58 o
  -3   1  12      484.16      508.92     29.43 o
  -2   1  12      199.33      187.50     23.63 o
  -1   1  12      253.20      283.23     20.68 o
   0   1  12      161.02      207.68     28.61 o
   1   1  12       70.74       95.24     13.78 o
   2   1  12      749.48      737.50     33.09 o
   3   1  12      334.23      340.26     17.78 o
   4   1  12      175.51      165.90     16.39 o
   5   1  12       71.86       85.69     14.66 o
   6   1  12       95.04      130.30     22.01 o
  -4   2  12       50.47       73.01     28.56 o
  -3   2  12      135.75      147.84     22.60 o
  -2   2  12       58.79       56.69     16.67 o
  -1   2  12       77.74      100.89     16.59 o
   0   2  12       48.51       72.91     14.69 o
   1   2  12       90.04      120.15     28.48 o
   2   2  12       10.25       10.25     13.58 o
   3   2  12      842.91      819.78     36.13 o
   4   2  12      855.23      871.08     50.48 o
   5   2  12      340.94      340.32     18.23 o
   6   2  12       23.86       26.28     11.75 o
  -5   3  12       40.77       40.20     30.00 o
  -4   3  12       68.37       58.73     26.48 o
  -3   3  12      157.64      165.49     19.07 o
  -2   3  12      121.53      154.44     21.20 o
  -1   3  12      177.76      172.04     23.73 o
   0   3  12        7.81       12.42     12.14 o
   1   3  12      520.78      460.72     30.13 o
   2   3  12      895.16      820.02     56.78 o
   3   3  12      412.41      387.99     19.04 o
   4   3  12      165.02      146.24     18.59 o
   5   3  12       86.97      123.59     20.10 o
   6   3  12       26.35       26.79     17.53 o
  -4   4  12      224.43      359.38     41.61 o
  -3   4  12       62.48       79.43     16.85 o
  -2   4  12       22.68       38.28     13.16 o
  -1   4  12       45.75       42.43     13.14 o
   0   4  12       70.34       79.23     15.02 o
   1   4  12      173.36      187.34     18.21 o
   2   4  12      237.68      262.48     19.48 o
   3   4  12      145.76      156.93     15.16 o
   4   4  12      214.44      232.28     21.41 o
   5   4  12       89.07       94.53     23.50 o
   6   4  12       83.36       82.12     22.90 o
  -3   5  12       23.66       44.31     17.29 o
  -2   5  12       18.13       11.17     12.79 o
  -1   5  12        0.01      -10.38     10.86 o
   0   5  12        5.29        7.97     12.39 o
   1   5  12       43.39       33.27     14.34 o
   2   5  12      451.85      430.50     23.37 o
   3   5  12      231.15      243.50     23.88 o
   4   5  12      364.02      339.37     22.12 o
   5   5  12      130.37       91.66     17.05 o
   6   5  12        0.02        3.77     17.43 o
  -2   6  12       27.42       22.77     15.37 o
  -1   6  12        2.55       -8.38     12.93 o
   0   6  12      156.40      173.11     22.33 o
   1   6  12      213.63      191.64     26.23 o
   2   6  12      311.57      262.47     38.51 o
   3   6  12      185.47      176.18     21.27 o
   4   6  12        3.61       -8.75     12.34 o
   5   6  12        9.78        9.07     12.79 o
  -1   7  12       21.89       26.88     16.12 o
   0   7  12       67.03       45.27     13.53 o
   1   7  12      141.16      100.64     17.00 o
   2   7  12       85.94       64.17     16.25 o
   3   7  12      117.71       70.85     15.64 o
   4   7  12       16.71        6.59     13.89 o
   5   7  12       21.13      -13.06     12.76 o
   2   8  12      186.24      197.34     31.64 o
   3   8  12      317.35      315.58     35.58 o
   4   8  12       61.48       30.31     13.87 o
  -3  -5  13        0.64      -14.40     21.34 o
  -2  -5  13        1.57      -12.80     17.77 o
  -1  -5  13       96.93       64.59     32.79 o
  -4  -4  13       46.42       51.88     23.98 o
  -3  -4  13       61.53       48.13     34.20 o
  -2  -4  13        6.38       27.99     18.06 o
  -1  -4  13       49.85       57.42     34.21 o
   0  -4  13      400.35      370.40     33.54 o
   1  -4  13      528.28      481.08     65.87 o
  -5  -3  13      249.89      295.28     68.76 o
  -4  -3  13      153.05      175.81     46.40 o
  -3  -3  13        0.05      -15.84     28.81 o
  -2  -3  13      165.02      154.97     24.47 o
  -1  -3  13      494.52      483.06     31.07 o
   0  -3  13      637.11      605.20     32.46 o
   1  -3  13       72.79       64.86     15.80 o
   2  -3  13       21.09       12.65     14.51 o
   3  -3  13        2.12        8.58     14.01 o
  -5  -2  13        5.06        1.92     27.28 o
  -4  -2  13        1.25        9.95     15.28 o
  -3  -2  13       14.67       13.67     12.29 o
  -2  -2  13        6.76        5.76     17.02 o
  -1  -2  13       88.54       64.08     14.99 o
   0  -2  13      173.64      187.80     19.20 o
   1  -2  13      536.72      539.18     24.14 o
   2  -2  13      247.55      290.33     25.57 o
   3  -2  13      166.46      169.62     18.99 o
  -5  -1  13      216.35      185.61     31.79 o
  -4  -1  13        4.32        0.08     17.34 o
  -3  -1  13       15.27       25.51     18.57 o
  -2  -1  13       14.45        3.41     10.45 o
  -1  -1  13      595.23      583.34     24.38 o
   0  -1  13      814.66      793.91     29.07 o
   1  -1  13      817.87      804.43     30.26 o
   2  -1  13      427.06      453.61     21.58 o
   3  -1  13        3.66        0.04     11.23 o
   4  -1  13        1.07       -7.61     12.70 o
  -5   0  13      108.04       57.85     26.38 o
  -4   0  13      127.44      148.14     20.45 o
  -3   0  13      214.70      213.91     33.32 o
  -2   0  13      159.73      177.35     23.56 o
  -1   0  13      480.03      471.12     23.73 o
   0   0  13      402.10      390.93     18.76 o
   1   0  13      124.33      155.58     16.40 o
   2   0  13       38.82       28.68     13.15 o
   3   0  13       39.63       36.99     13.98 o
   4   0  13        1.70        0.24     17.14 o
   5   0  13        6.88       15.22     13.29 o
  -5   1  13       10.82       13.34     26.96 o
  -4   1  13       11.55       -6.84     25.49 o
  -3   1  13       14.61        1.34     21.97 o
  -2   1  13      126.49      126.62     23.03 o
  -1   1  13       52.61       34.50     22.97 o
   0   1  13      628.15      622.28     40.64 o
   1   1  13      439.41      451.51     37.06 o
   2   1  13      189.45      224.63     20.30 o
   3   1  13       77.82       91.27     14.95 o
   4   1  13       33.22       41.39     13.29 o
   5   1  13      156.33      122.93     16.44 o
  -4   2  13       12.34       19.80     27.34 o
  -3   2  13       60.72       70.83     21.53 o
  -2   2  13      313.21      318.93     36.33 o
  -1   2  13      495.21      546.16     26.86 o
   0   2  13      129.92      139.17     18.40 o
   1   2  13      474.22      496.39     47.63 o
   2   2  13       21.05       41.08     17.32 o
   3   2  13       98.76      131.57     19.72 o
   4   2  13      273.95      265.14     16.95 o
   5   2  13      148.11      150.72     17.83 o
  -4   3  13        9.56       10.06     17.45 o
  -3   3  13      105.66      125.31     25.84 o
  -2   3  13      221.38      239.75     33.33 o
  -1   3  13      657.18      631.84     33.10 o
   0   3  13      130.92      121.68     17.69 o
   1   3  13        3.95      -15.08     11.89 o
   2   3  13        9.11        5.45     12.07 o
   3   3  13        7.86        0.94     11.61 o
   4   3  13        2.96        4.15     11.27 o
   5   3  13       64.97       88.31     47.09 o
   6   3  13      160.77      139.37     29.20 o
  -3   4  13       29.21       28.78     15.97 o
  -2   4  13       36.77       41.45     15.89 o
  -1   4  13      114.21      123.38     16.48 o
   0   4  13      317.37      298.52     20.31 o
   1   4  13      411.45      385.77     20.75 o
   2   4  13      141.61      151.24     17.45 o
   3   4  13       45.11       55.40     13.31 o
   4   4  13      247.49      258.69     21.01 o
   5   4  13      386.95      453.95     27.33 o
   6   4  13      102.04      103.58     25.78 o
  -2   5  13      283.11      329.40     27.67 o
  -1   5  13      256.79      252.07     19.08 o
   0   5  13      142.55      167.27     19.82 o
   1   5  13       17.96       19.11     13.14 o
   2   5  13       19.00       24.78     12.32 o
   3   5  13       37.69       36.21     11.64 o
   4   5  13      199.88      209.30     38.07 o
   5   5  13      182.54      178.40     24.35 o
  -1   6  13      138.62      133.04     27.55 o
   0   6  13       29.40       30.22     14.74 o
   1   6  13       22.73        3.34     11.88 o
   2   6  13        0.16       -7.25     12.62 o
   3   6  13       25.57       16.27     12.86 o
   4   6  13       72.14       48.55     16.48 o
   5   6  13       68.04       25.41     15.51 o
   1   7  13        1.90        9.66     14.07 o
   2   7  13       91.12       63.12     20.57 o
   3   7  13       60.15       32.27     25.79 o
   4   7  13      261.54      252.35     29.32 o
  -2  -4  14      306.71      282.57     43.00 o
  -1  -4  14       86.91       71.86     23.81 o
  -4  -3  14       42.05       29.66     23.30 o
  -3  -3  14       78.32       59.02     21.68 o
  -2  -3  14        5.11       -3.70     20.18 o
  -1  -3  14      184.41      176.76     25.66 o
   0  -3  14      113.81      102.59     24.18 o
   1  -3  14        4.12       15.94     14.64 o
  -4  -2  14      132.25      121.17     28.21 o
  -3  -2  14      361.35      303.92     32.42 o
  -2  -2  14      269.07      231.60     26.41 o
  -1  -2  14      121.47       86.19     20.93 o
   0  -2  14        0.20       -7.64     13.65 o
   1  -2  14       35.28       23.46     14.83 o
   2  -2  14      665.54      620.69     27.33 o
  -4  -1  14      118.50      165.17     33.67 o
  -3  -1  14      297.96      255.00     37.93 o
  -2  -1  14      144.89      132.13     26.27 o
  -1  -1  14       28.38       27.77     16.07 o
   0  -1  14       18.45        5.95     14.19 o
   1  -1  14       50.98       39.09     15.04 o
   2  -1  14       23.21        9.53     12.74 o
   3  -1  14      222.48      290.12     19.86 o
  -4   0  14       37.91       27.41     29.48 o
  -3   0  14        8.79        3.33     26.48 o
  -2   0  14      107.82      121.70     23.79 o
  -1   0  14       41.93       33.31     19.63 o
   0   0  14       34.97       30.80     11.47 o
   1   0  14       52.11       77.06     15.13 o
   2   0  14      226.93      242.48     18.52 o
   3   0  14      437.50      406.20     41.75 o
   4   0  14      489.00      535.33     25.71 o
  -4   1  14      118.37      168.91     35.24 o
  -3   1  14      529.42      469.07     40.81 o
  -2   1  14       58.40       37.62     21.29 o
  -1   1  14        7.75       -1.66     18.75 o
   0   1  14      284.61      327.56     37.91 o
   1   1  14      393.70      406.11     22.35 o
   2   1  14      427.18      434.63     28.18 o
   3   1  14      339.68      340.80     22.47 o
   4   1  14      104.76      120.30     18.85 o
  -4   2  14      156.12      155.31     63.65 o
  -3   2  14       21.82       76.75     30.35 o
  -2   2  14      131.54      156.50     29.45 o
  -1   2  14       31.95       37.73     17.23 o
   0   2  14       25.36       18.40     20.12 o
   1   2  14      225.06      260.91     27.49 o
   2   2  14      198.02      228.21     25.12 o
   3   2  14      191.35      200.35     50.64 o
   4   2  14      168.62      208.29     20.47 o
   5   2  14      216.64      235.43     21.19 o
  -3   3  14       55.40       84.08     18.79 o
  -2   3  14       70.46       85.88     18.98 o
  -1   3  14      121.30      122.50     17.50 o
   0   3  14       62.20       46.88     16.11 o
   1   3  14        7.24        1.95     13.42 o
   2   3  14      654.94      567.28     40.06 o
   3   3  14      597.86      586.12     28.27 o
   4   3  14      284.21      312.12     32.38 o
   5   3  14       10.04       -1.04     15.13 o
  -2   4  14       33.99       37.33     17.08 o
  -1   4  14        2.69        9.20     13.86 o
   0   4  14      109.25      114.69     19.07 o
   1   4  14      494.73      407.03     22.58 o
   2   4  14       69.36       72.47     16.63 o
   3   4  14       82.86       75.58     23.43 o
   4   4  14       59.48       65.68     15.20 o
   5   4  14        0.41       -5.00     14.63 o
  -1   5  14        8.53        2.93     13.27 o
   0   5  14       14.33       11.96     15.21 o
   1   5  14       88.64      110.91     17.88 o
   2   5  14      105.25      121.44     17.16 o
   3   5  14      154.90      183.45     22.71 o
   4   5  14      112.58      140.72     22.81 o
   0   6  14       28.42       23.00     15.41 o
   1   6  14      239.88      208.84     21.27 o
   2   6  14      183.33      225.25     42.89 o
   3   6  14      152.32      156.14     15.71 o
   4   6  14       51.88       20.27     15.75 o
  -3  -2  15       53.07       44.96     31.63 o
  -2  -2  15      231.72      179.52     31.29 o
  -1  -2  15      209.73      170.55     28.03 o
   0  -2  15       40.90       19.03     22.23 o
   1  -2  15       30.60       24.63     15.84 o
  -3  -1  15        6.49      -40.04     27.60 o
  -2  -1  15       18.50       29.61     31.82 o
  -1  -1  15      150.36      137.85     27.89 o
   0  -1  15      524.63      498.70     26.79 o
   1  -1  15      292.86      266.26     24.89 o
   2  -1  15       86.12       60.49     16.85 o
  -3   0  15       22.63       28.69     29.32 o
  -2   0  15      240.38      209.56     39.85 o
  -1   0  15      384.49      371.13     28.16 o
   0   0  15      390.07      340.63     85.29 o
   1   0  15      200.34      239.31     29.96 o
   2   0  15        4.56        4.90     14.40 o
   3   0  15        0.85      -25.45     14.97 o
  -3   1  15       89.74      112.79     31.82 o
  -2   1  15       75.76       77.66     24.25 o
  -1   1  15      145.72      155.34     38.82 o
   0   1  15       86.86       94.48     19.83 o
   1   1  15       65.95       62.81     17.82 o
   2   1  15      135.61      175.02     26.41 o
   3   1  15        3.35       27.25     21.01 o
  -3   2  15       41.48       43.59     30.57 o
  -2   2  15        5.29      -20.00     20.35 o
  -1   2  15      318.77      345.96     38.69 o
   0   2  15      358.92      381.07     28.69 o
   1   2  15      162.36      138.24     25.00 o
   2   2  15       30.85       41.30     20.22 o
   3   2  15       35.71       53.92     20.11 o
   4   2  15      131.41      122.95     18.59 o
  -2   3  15      268.66      296.30     45.32 o
  -1   3  15        6.20        1.54     16.13 o
   0   3  15      164.85      152.80     18.86 o
   1   3  15       16.80       10.24     15.44 o
   2   3  15       44.28       63.51     17.05 o
   3   3  15       80.18       84.12     17.59 o
   4   3  15       58.53       75.01     16.41 o
  -1   4  15       62.57       64.85     17.16 o
   0   4  15        3.24       -9.07     14.61 o
   1   4  15       44.21       50.32     16.89 o
   2   4  15        0.60      -10.91     13.65 o
   3   4  15        1.11       -8.57     12.92 o
   0   5  15      182.37      163.30     42.25 o
   1   5  15       36.97       34.49     16.49 o
   2   5  15       23.40        8.71     14.99 o
   3   5  15      185.41      192.77     21.82 o
  -1   0  16        0.03        3.65     20.75 o
   0   0  16        4.53       -7.35     21.70 o
   1   0  16        4.08      -12.28     20.30 o
  -1   1  16        5.11       16.59     23.18 o
   0   1  16       43.89       42.82     28.70 o
   1   1  16      167.08      149.75     36.85 o
  -1   2  16      119.55      148.66     58.89 o
   0   2  16      120.21      135.33     40.93 o
   1   2  16      163.86      195.74     32.92 o
   2   2  16      121.79      145.80     33.19 o
   0   3  16       65.44       67.41     17.12 o
   1   3  16      106.10       99.69     19.85 o
 
